# Supplementary material for: Molecular basis for the phosphorylation of bacterial tyrosine kinase Wzc
Source: Nat Commun. 2025 Apr 11;16:3437. doi: 10.1038/s41467-025-58693-7 (PMC11986026; doi:10.1038/s41467-025-58693-7)
Supplement: Supplementary file 4 — Source Data [file 41467_2025_58693_MOESM4_ESM.xlsx]

## Sheet: Fig5b-SI 7
State1-WT	State1-pY717	State1-1pY	State1-1pY_ADP	State1-1PY_ADP_MG	State1-1YE		State2-WT	State2-pY715	State2-2pY	State2-pY715_ADP	State2-pY715_ADP_MG	State2-2YE		State3-WT	State3-pY715	State3-3pY	State3-pY713_ADP	State3-pY713_ADP_MG	State3-3YE		State4-WT	State4-pY708	State4-4pY	State4-pY708_ADP	State4-pY708_ADP_MG	State4-4YE
8.02265	7.99046	7.99046	9.97975	8.3103	8.07885		8.757	8.6195	8.51466	9.68926	9.04273	9.42911		9.09695	9.59654	9.13257	9.93538	9.78972	9.60645		8.11521	7.97357	8.50718	9.43409	7.49633	8.69947
8.44094	8.2327	8.2327	10.8097	8.8216	8.37344		8.50775	8.47178	8.88379	9.38377	11.7891	9.33654		8.93382	10.2335	10.0271	14.1211	11.5919	12.5961		8.4509	8.45377	8.18047	9.54562	7.98015	8.7575
8.56777	7.97766	7.97766	10.6151	8.69438	9.19279		8.8991	8.70939	8.95588	10.4356	10.4324	9.539		8.56275	10.3196	8.75039	14.4135	11.9094	13.6882		8.31563	8.21622	8.87498	9.42542	7.6308	9.38525
8.59407	8.11385	8.11385	10.1408	9.13705	8.68142		8.93588	8.7145	9.21568	10.0383	11.7247	9.51705		8.97174	10.5247	9.36129	14.4763	10.0668	14.7982		8.61053	8.8368	8.93819	10.8306	7.68966	9.43169
8.29866	8.51499	8.51499	10.9462	8.7281	8.52634		8.44482	8.58725	9.43296	10.6888	12.1013	9.6896		8.89261	11.1045	8.86197	13.7004	10.8152	14.5189		8.49037	8.48125	9.1283	9.55207	7.66671	10.4909
8.67709	8.64157	8.64157	10.8047	8.26553	7.91884		8.39665	8.53306	9.8284	9.70104	11.6044	9.67534		8.55103	11.1099	9.16524	14.0604	10.4633	14.2743		8.54521	8.58048	8.16306	9.94211	7.88534	8.78251
8.30068	8.10741	8.10741	12.0982	7.94082	8.6725		8.70635	8.81956	10.8295	10.1226	11.3371	10.4911		8.82181	10.7105	8.55889	14.3561	10.9769	13.4552		8.70605	8.37563	8.62558	10.2171	7.31447	9.35101
8.5031	8.89013	8.89013	12.1465	8.25105	8.00466		8.88638	8.6021	11.3837	10.1778	11.8103	12.5186		8.77065	10.495	8.60203	14.547	11.8178	14.2508		8.59799	8.21874	8.67678	10.4524	7.44271	9.5537
8.79936	8.1347	8.1347	12.5298	8.08933	8.30598		9.13878	8.61643	11.5774	10.211	12.0205	11.827		8.79052	11.2518	8.94966	14.2795	11.7535	13.0044		8.55258	8.80348	8.28968	10.1642	8.1631	9.34632
8.59752	8.42858	8.42858	12.5604	7.84491	8.57706		9.13581	8.33401	11.2571	10.2816	11.5712	11.913		8.79776	10.5483	8.6616	14.7553	12.144	13.8745		8.64085	8.78181	8.33614	10.3341	8.10445	8.43533
8.65199	9.45189	9.45189	11.8657	7.81044	8.91284		8.95353	8.76796	10.8929	9.97719	12.0507	13.0534		8.70463	10.6667	8.95221	14.1311	11.5926	15.6647		8.49604	8.54524	8.3949	10.2603	7.59218	8.6739
8.19193	10.1836	10.1836	12.626	7.81579	8.41629		8.49736	9.04437	11.0663	10.0797	11.7304	14.242		8.34955	10.8101	9.11141	14.2264	11.1359	16.1438		8.79196	8.23307	8.17986	9.84122	8.20808	8.3992
8.37937	9.45658	9.45658	11.9076	7.87154	8.77531		8.91642	8.56939	10.9777	10.2375	11.7737	13.7197		10.5199	11.055	9.16918	14.2033	11.8106	14.3406		8.48117	7.80834	8.09301	10.5608	8.23283	8.70532
8.14087	9.84023	9.84023	11.9438	8.02034	8.58031		8.6416	8.38149	11.3131	10.0282	11.7987	13.1812		10.9592	11.5242	9.38861	15.7001	12.1366	14.1322		8.61234	8.59772	8.20393	10.6246	7.99043	8.80149
8.59855	10.4411	10.4411	11.1596	7.43017	8.65521		8.75545	8.31464	10.8308	10.6824	12.2335	15.0576		10.3109	12.3249	9.09428	15.7329	11.5842	16.5243		8.40841	8.72233	7.89171	10.8736	8.98648	8.06802
8.25058	10.5139	10.5139	11.3368	7.64888	8.47529		9.00899	8.34646	12.4978	9.6207	11.9992	13.8899		10.9058	11.5943	8.73104	14.4853	11.183	16.5086		8.55821	8.20052	8.54028	11.313	8.52738	9.13984
8.7406	10.2324	10.2324	12.0127	7.69516	8.43687		8.89922	8.33031	12.7007	10.295	12.296	14.583		10.9593	12.2367	8.63548	13.898	11.3154	15.0031		8.6563	8.61036	8.68176	10.6297	8.4974	8.84826
8.07864	10.7533	10.7533	11.6706	7.80967	8.45635		8.92306	8.65592	12.5111	10.9169	12.113	15.4449		10.2932	11.7922	9.00183	14.8969	11.2465	15.5594		8.23795	8.65946	7.96302	10.8631	7.9491	9.15905
8.25811	10.8677	10.8677	12.7411	7.88709	8.29721		9.19822	8.59779	12.2246	9.98566	12.5912	15.1671		10.3059	11.7429	8.66211	13.9874	12.504	15.0737		8.57321	7.83088	8.26561	10.6327	8.57721	9.29399
8.67454	11.0132	11.0132	12.6047	7.95924	7.76277		9.08323	8.6058	12.523	10.3483	12.4478	14.8745		11.3429	12.0051	8.97971	14.3367	12.009	14.9717		8.60095	8.26168	8.2089	10.1571	8.63504	9.6212
8.76003	10.4457	10.4457	12.9084	7.387	8.73905		9.04819	8.00647	12.6559	10.3035	11.9979	14.8342		10.2968	12.3482	8.60808	14.4859	11.786	16.4926		8.65315	8.33517	8.56613	10.1704	8.99702	10.4109
8.41883	10.7328	10.7328	12.6245	7.5893	8.10551		8.40163	8.72043	11.9315	10.7794	12.1596	14.7119		9.8931	12.0028	8.98312	15.8367	12.418	16.289		8.63799	8.19394	8.05027	10.2692	8.10231	10.401
8.51067	10.3569	10.3569	12.5332	7.78267	7.98465		8.59764	8.93506	12.7895	10.5969	11.4076	14.2843		10.5159	12.2098	9.01023	15.0494	12.5968	18.263		8.62073	8.22149	8.03959	9.80625	7.75039	9.33438
8.61207	10.1247	10.1247	11.8986	7.47202	8.973		9.19479	8.43832	13.2307	10.5385	11.6796	13.9848		10.3901	11.9491	8.35007	15.1016	11.7703	17.6958		8.95574	8.11878	7.78798	10.0774	8.5044	10.7603
8.2407	10.3642	10.3642	11.9944	8.17747	8.4116		8.72531	8.71122	13.1326	10.3484	12.0756	14.693		10.9368	12.6312	8.47916	14.4641	11.5538	17.7007		8.64451	7.86566	8.14929	10.1416	8.05499	10.8845
8.42243	10.1797	10.1797	12.5853	7.93233	8.14985		8.74502	9.83334	12.8402	10.6067	11.703	14.4262		11.1888	12.3316	8.97251	14.5883	11.4393	17.5033		8.47644	8.48862	8.40335	10.3162	8.52382	11.2365
8.20275	10.3637	10.3637	12.3849	7.70754	8.67298		8.46987	9.4107	12.3366	10.8888	11.4398	14.1663		10.518	13.5099	8.22944	13.9258	11.564	18.114		8.59478	8.06555	8.19584	10.4341	8.54169	11.4299
8.28296	10.3706	10.3706	12.5202	7.66782	8.74707		8.91848	9.42213	12.8896	10.4215	11.2493	13.898		10.7617	13.3315	8.79026	15.1565	11.6717	16.9835		8.74192	7.8325	8.17639	10.225	8.06547	13.1748
8.34039	10.4883	10.4883	12.2001	7.44769	8.23605		8.75002	8.91353	13.5348	10.231	11.4839	14.4054		10.5253	12.6793	8.74369	14.4901	12.377	16.6502		8.8463	8.29576	8.33652	10.2529	8.59542	12.9207
8.5023	9.81804	9.81804	12.4245	7.89319	8.54287		8.5069	9.04699	13.0697	10.6379	11.5801	14.7373		11.0387	13.0763	9.20556	15.8683	12.2354	17.8625		8.50074	8.12969	8.48692	9.6828	7.97974	13.0059
8.90558	10.8089	10.8089	12.3821	7.79657	7.93355		8.52796	9.71253	13.526	10.4268	11.9781	14.4027		10.9309	13.5655	10.0297	15.414	12.4285	17.7071		8.47193	8.02161	8.39683	10.1455	8.7713	12.5193
8.52844	10.2977	10.2977	12.7593	8.01793	9.27365		8.72239	9.48877	12.5887	11.5535	12.1256	13.567		10.2584	12.9666	10.3901	14.8523	12.8234	17.0025		8.31965	8.41763	8.29036	10.6388	8.14446	13.0393
8.9414	10.2692	10.2692	12.2133	7.45033	8.74161		8.40132	9.01158	12.5063	11.3271	12.3153	14.0248		10.5286	12.8645	10.5699	14.7839	12.7995	17.3276		8.74933	8.27974	8.39942	9.88834	8.20213	12.291
8.32386	10.9397	10.9397	12.9791	7.67553	8.11215		8.35445	9.02323	12.9927	10.5516	11.4256	14.0757		11.0141	13.3706	11.5884	14.8422	12.7559	18.0359		8.69604	8.19047	8.51179	9.86214	8.56556	13.2857
7.96559	10.0685	10.0685	11.7589	7.36563	8.83235		8.5186	8.82709	13.6678	11.7524	11.1304	14.9357		10.9078	12.9089	12.9799	14.3948	12.9477	17.4995		8.86918	8.18129	8.21385	9.47538	8.64819	13.82
8.6338	10.462	10.462	11.084	7.42698	8.64675		8.60297	9.67961	13.7142	11.8435	11.3272	14.13		11.1017	13.3849	12.6201	14.5014	12.7767	17.1253		8.43125	7.95926	8.31545	9.86624	7.29188	13.4534
8.79914	10.2899	10.2899	11.6083	7.90384	8.96569		8.47176	9.27761	12.9989	11.1563	11.7021	14.2773		11.2527	13.4121	10.9621	17.8588	11.7698	17.601		8.44735	8.32736	8.33855	9.97482	8.05647	13.9383
8.52005	10.383	10.383	11.7471	7.44341	9.18879		8.65913	9.40912	12.9227	10.9417	11.2293	15.1001		10.3863	13.6838	12.3544	19.9752	12.0563	17.147		8.66795	8.7185	8.41716	10.7242	8.82592	11.9837
8.16454	10.877	10.877	11.7184	7.83188	8.6265		8.91014	9.64896	13.6426	11.3039	11.7794	14.1003		10.1036	13.9598	12.8335	20.9957	12.5467	17.0355		8.67832	8.59798	9.17476	10.3503	8.31604	11.0786
8.41215	10.3616	10.3616	12.1919	7.98498	8.46173		8.78459	9.35032	13.2568	11.2587	11.6881	13.4127		10.1428	14.0636	11.8068	22.7356	12.7195	18.3307		8.88713	8.27019	8.4057	10.3579	7.82005	11.7747
8.73602	10.6409	10.6409	13.1044	7.78377	8.48057		8.60124	8.6489	13.1232	11.8513	11.2476	14.4405		10.0085	13.93	12.4744	22.0545	12.3953	17.1301		8.36263	8.23942	8.27748	10.1178	7.76595	11.5307
8.58446	10.7303	10.7303	12.7623	7.50199	8.36759		8.37003	9.19593	12.9091	12.0223	11.5766	14.8081		10.4635	14.1006	12.6949	24.56	12.5239	17.7802		8.76576	8.21234	8.22533	9.63721	8.6673	10.5672
8.46311	10.4906	10.4906	11.2804	8.00559	8.41252		8.71984	8.91608	13.4511	12.5801	11.5441	14.3433		10.4507	14.5781	11.8623	22.8561	11.571	17.1755		8.36211	8.2725	8.57929	9.9497	8.35932	9.73133
8.48555	10.2897	10.2897	11.7099	7.50894	8.04848		8.72881	9.15233	12.8709	13.1247	11.4722	13.6713		10.3813	13.7127	11.5362	26.1716	11.9816	17.5662		8.42514	8.38393	8.45242	9.8057	7.52753	9.50024
8.25521	10.3314	10.3314	12.2729	7.65494	8.79045		9.03015	8.98894	13.0282	13.4332	11.5587	14.7619		10.8953	13.3334	12.4553	25.2475	12.8028	18.2143		8.4398	8.02457	8.7193	10.3849	8.47077	9.32307
8.96543	11.1281	11.1281	11.6747	7.5497	8.77584		9.06528	9.3442	13.1013	13.1529	11.6743	14.8289		10.9327	13.9145	12.4767	25.0066	12.9762	18.1757		8.22295	8.70807	8.73614	9.77894	8.07494	9.22123
8.55012	11.0663	11.0663	11.4464	7.80236	8.31193		8.95085	9.37654	13.2398	13.5155	11.6814	14.2842		10.8413	13.0932	12.8344	26.4073	12.7494	16.6734		8.20055	8.31062	8.39431	9.97309	8.37957	9.64459
8.60317	10.7368	10.7368	12.0762	7.69668	9.30487		8.45782	9.14598	13.1047	14.196	11.6731	13.3889		10.7789	13.7463	12.8406	26.9943	12.3944	17.448		8.67277	8.77558	8.32405	9.69479	7.3021	8.83227
8.71152	10.7214	10.7214	12.4182	7.96887	9.77713		8.78615	8.78998	13.6228	13.9332	11.5985	13.5361		10.757	13.7951	12.5021	24.8644	12.2862	18.0299		8.54453	8.12425	8.97883	10.3191	7.46263	9.49245
8.40858	10.3801	10.3801	12.7404	7.674	8.64243		8.9742	9.31837	13.4883	12.7647	11.6866	14.0581		10.8516	13.0209	12.1693	25.0756	12.1656	17.7984		8.53405	8.53708	8.82814	10.3499	7.77656	9.51691
8.53269	10.6043	10.6043	12.9166	7.54429	8.44118		8.91565	8.61749	14.0234	13.8991	11.3592	12.6153		10.4136	13.6859	12.9737	24.3361	11.0701	17.97		8.45233	9.05499	8.50312	10.2362	7.86885	9.46734
8.36099	10.1825	10.1825	11.8964	7.45629	8.61662		8.74156	9.01668	13.0751	12.9325	12.2123	12.2096		10.7668	13.722	12.7587	23.9236	12.0998	16.6317		8.31167	8.85258	8.51513	10.1992	8.45306	12.0097
8.28987	10.7261	10.7261	12.7521	7.79944	8.24656		8.50864	9.17415	13.0662	13.2095	11.4918	14.6537		10.4581	13.175	13.224	25.8168	12.4761	17.4679		8.52865	8.93264	8.94665	11.1543	8.36991	10.4037
8.63336	10.6624	10.6624	12.5997	8.22493	8.89799		8.61116	8.70298	13.4704	13.4843	11.9456	14.0977		10.1698	12.6804	12.7612	24.9877	12.1787	17.9476		8.91466	8.61639	8.50015	9.56311	8.32876	10.9453
8.51869	10.1836	10.1836	12.0956	7.7867	8.39773		8.6699	9.50567	14.7235	13.4647	11.4629	14.2492		9.77686	13.0736	12.5168	26.875	11.9089	17.4892		8.33294	8.64021	9.03729	9.39049	8.76308	11.1425
8.46491	11.0795	11.0795	11.7315	7.83729	9.26595		8.61758	9.3189	13.7629	13.0484	11.7415	14.8598		10.8642	12.7119	13.1481	25.7736	12.3324	17.8257		8.41457	8.20487	8.83565	10.0163	7.95337	11.3661
8.09279	10.045	10.045	12.5163	7.58956	9.32874		8.3405	9.50917	14.0966	13.1276	11.2778	14.2189		10.7797	12.1514	13.037	28.0041	12.2837	18.0251		8.82363	8.40674	8.75234	10.2811	8.18756	10.4791
8.38981	10.5413	10.5413	13.6973	7.07424	8.58639		8.75544	9.87909	14.2016	12.2833	12.2183	15.4826		10.5517	12.8886	12.5137	27.1453	12.0044	16.5466		8.32078	8.24326	8.24117	10.0537	7.98843	10.7546
8.69734	11.0541	11.0541	12.6222	8.08202	8.15712		8.56661	9.32767	14.1029	11.8635	10.1224	15.8196		10.4438	12.1928	13.1878	27.6588	12.1796	17.3193		8.36482	8.37951	8.98671	9.75262	7.83697	10.2853
8.51475	10.0557	10.0557	12.8011	7.6639	8.58943		8.70127	9.32209	14.179	11.5712	11.5691	23.7148		10.399	12.9215	12.4855	28.9455	12.7448	18.1555		8.49438	8.47965	8.51628	9.85529	8.18854	9.96644
8.51399	9.90443	9.90443	12.5047	7.8596	8.50169		8.679	9.4898	13.7314	11.1877	12.4189	19.3575		10.383	13.1557	13.3561	28.0866	12.3866	18.169		8.37063	8.36501	8.69082	10.2146	8.57032	10.4789
8.34329	9.88644	9.88644	11.6108	7.41497	8.44442		8.37688	9.3672	14.066	11.7208	11.9009	17.7655		10.5939	12.6676	12.713	27.5716	12.0601	18.882		8.37699	8.05427	8.56781	9.7335	7.89086	9.87504
8.80179	10.4002	10.4002	12.6087	7.47182	9.08059		8.38108	9.78446	14.0501	11.8628	10.3566	19.2613		10.6499	12.9604	12.8728	27.4874	12.7724	17.4588		8.64823	8.71243	8.70856	10.366	7.76395	11.2863
8.43296	10.8593	10.8593	12.4495	7.70811	8.65835		8.89511	9.14327	13.73	11.3666	10.8446	19.5981		10.7473	12.875	13.1737	27.751	12.7315	18.606		8.55488	8.32226	8.96463	10.3957	8.53233	12.2689
8.22794	9.954	9.954	11.9949	7.90684	8.54542		8.49307	9.05736	13.6851	11.6478	10.2101	21.4792		11.2742	13.2483	12.9048	27.8776	12.1295	17.839		8.69054	8.34043	8.5481	10.3518	8.8466	10.7277
8.44196	10.0631	10.0631	12.563	7.65066	8.53523		9.08998	8.98533	13.3982	11.3598	10.4201	21.192		10.3796	12.3626	13.7385	26.4197	11.9624	17.6578		8.4249	8.25742	8.3757	10.2767	7.68466	11.2778
8.24595	10.3554	10.3554	12.4151	7.69868	8.89015		8.33815	9.81212	13.7103	11.3679	10.8923	23.0822		10.3291	12.9273	12.8628	25.1374	12.0237	17.391		8.37769	8.10183	9.13436	9.9137	7.60023	11.5597
8.47563	10.2784	10.2784	12.3444	7.90754	8.49723		8.62455	9.62312	13.4974	11.3382	11.1882	22.4461		10.62	12.8561	13.261	26.2653	11.3942	17.4792		8.5635	8.45011	8.74469	10.0288	7.78093	13.1868
8.3193	10.5403	10.5403	12.9302	7.46645	8.61779		8.55529	9.17675	13.575	11.3652	10.838	22.5077		10.3431	12.3728	12.8053	25.082	11.0938	17.4514		8.20416	8.79847	8.79698	10.3856	7.64215	13.0035
8.32284	10.1995	10.1995	13.0012	8.04748	8.87038		8.96824	9.28083	13.5998	11.3559	10.038	21.0137		10.3633	13.3264	13.1635	25.4243	11.7957	18.2423		8.58762	8.20786	8.51385	10.0692	7.70976	12.0888
8.28447	10.011	10.011	12.2632	7.16763	8.63475		8.44145	9.64205	13.9427	11.8052	10.5611	21.5495		10.8113	13.3493	12.641	24.7513	11.6827	16.6863		8.65246	8.4173	8.97976	10.285	8.22504	12.3365
8.11193	10.2381	10.2381	12.829	7.69323	9.38144		8.67217	9.00987	13.5175	11.08	11.0901	22.055		10.488	14.1013	13.4215	24.3322	12.5777	17.443		8.57817	8.26697	8.45367	9.68351	7.81999	11.3855
8.41888	10.1386	10.1386	12.9737	7.84804	9.27906		8.45345	9.50785	13.1542	11.6897	9.78642	22.5747		10.4638	13.2161	12.478	26.2054	12.1953	17.446		8.33367	8.48205	8.82776	10.094	8.22478	13.1298
8.45791	10.3698	10.3698	12.5971	7.71683	9.42569		8.66525	9.22524	13.5083	12.1113	10.6547	20.1984		10.2759	12.8965	12.3487	24.8643	12.7445	17.6		8.67589	8.72705	8.55461	10.4231	8.15248	11.9449
8.30075	10.0922	10.0922	13.0659	7.84511	8.87697		8.54282	9.23751	13.9088	11.4386	10.5077	18.7214		10.3994	13.167	12.5587	25.0176	12.3704	17.066		8.24881	8.05554	8.47682	10.1907	7.8345	12.2897
8.3002	10.6657	10.6657	12.8283	7.9807	9.03961		8.90739	9.53068	13.1374	11.3036	11.0547	22.948		10.8794	12.8292	13.5103	25.307	12.4571	18.4124		8.33366	8.51217	8.53172	9.54963	8.144	12.0184
8.67035	10.1602	10.1602	13.0279	7.53889	8.07096		8.546	9.54109	13.7478	11.4048	9.847	21.6374		10.7766	13.1559	12.3782	25.0851	11.8357	16.8055		8.4803	8.19728	8.77074	9.99469	7.89375	14.0398
8.10501	10.3019	10.3019	12.1499	7.85695	10.1102		8.55302	9.75013	14.0416	11.9074	10.0578	23.9556		10.6353	13.1222	12.4702	24.8148	12.16	17.0806		8.52466	8.69558	9.25283	10.0004	7.22209	14.4797
8.46478	10.1223	10.1223	11.8126	8.16369	9.11276		8.81499	9.71016	13.7658	12.2366	10.2952	23.5288		9.34865	13.2387	13.5007	22.8505	11.6379	16.7829		8.27495	8.17891	9.50374	10.082	7.81677	13.2978
8.4745	9.99061	9.99061	12.8036	7.33865	9.56115		8.73632	9.40709	13.3479	12.3925	10.7753	25.7309		10.467	13.3366	13.3452	22.9951	11.6522	16.596		8.09336	8.72481	8.79191	10.045	8.30519	12.2026
8.51446	10.6699	10.6699	12.7249	8.01848	9.29424		9.0138	9.73943	13.4811	11.7743	9.82513	25.3905		11.1467	12.1458	12.3632	23.4607	11.1716	16.4111		8.15978	8.55818	8.86257	9.69952	7.69682	12.005
8.57591	10.2117	10.2117	12.1739	7.66343	9.67765		8.75047	8.91218	14.0428	11.6983	9.72294	23.7223		10.9167	13.6389	13.0272	25.9583	11.6159	17.9635		8.42403	8.18409	8.82625	10.3063	8.15345	12.6533
8.45361	10.1388	10.1388	11.6826	8.04379	9.08962		8.73335	9.53472	13.5041	12.0984	10.2179	19.8189		10.7728	12.7784	13.0879	26.3123	11.6112	17.527		8.40916	8.44602	9.02353	10.408	7.69907	12.7472
8.33135	10.6717	10.6717	12.3204	8.18546	9.66002		9.33309	9.82288	13.4109	12.0797	10.324	21.8076		10.3109	12.6768	14.1298	27.6789	11.3079	17.354		8.59058	8.56326	9.4206	10.0335	8.11209	13.5908
8.6579	10.2643	10.2643	13.2447	8.17774	9.32837		8.64975	9.16559	13.6614	12.2805	9.12444	21.481		10.6121	12.4833	13.2134	26.4887	11.738	16.8668		8.4781	8.21415	9.0341	10.1551	8.37135	13.6892
8.42432	10.6482	10.6482	13.0292	8.17156	8.97718		8.63547	9.5451	13.8377	12.4824	8.84188	21.6936		10.3924	12.8236	13.4912	25.8243	11.7955	16.5758		8.46282	8.26347	8.96443	10.3669	7.95842	14.5904
8.46674	10.5696	10.5696	13.1303	7.7147	9.45225		8.78437	9.62983	13.4749	12.0059	9.91222	21.4796		10.5147	12.6897	12.9705	26.3805	11.4132	15.955		8.50998	8.56807	8.8857	9.791	8.05239	13.2152
8.38951	10.4129	10.4129	12.8274	8.38973	9.14581		8.29501	9.00923	14.0065	12.5081	8.81663	22.4417		10.8403	13.5677	12.6147	28.6316	11.6737	16.2413		8.44788	8.26623	9.29888	9.96836	7.86715	12.8642
8.37643	10.1684	10.1684	12.9582	8.29747	8.83902		8.73545	9.18269	13.8188	12.3165	10.8294	19.1256		11.4088	12.9432	11.9886	26.2585	12.4308	16.0406		8.57071	8.21946	8.60671	9.87114	8.06088	12.4131
8.58377	10.6147	10.6147	12.4597	8.21268	10.1477		8.47663	9.20793	13.2393	12.1838	11.3467	23.103		10.9252	13.9361	12.6404	24.9852	11.1792	16.1268		8.59854	8.51376	8.97196	9.83721	8.16187	11.1688
8.20015	10.3724	10.3724	12.6586	8.10542	9.09929		8.59828	9.55144	13.3741	13.2026	11.3259	21.3328		11.2059	13.4788	12.6473	24.465	11.9562	15.5712		8.30089	8.21698	9.0001	10.5073	7.84133	12.3808
8.10522	10.528	10.528	12.7519	7.9885	9.22018		8.812	9.3111	13.8759	11.9771	10.6693	22.1479		10.5676	13.1936	12.6167	26.0628	11.4478	17.2589		8.35379	8.13407	8.78395	9.95543	7.88311	13.9037
8.38364	10.5655	10.5655	12.7395	8.29932	9.16925		8.76887	9.42189	13.643	12.0316	11.0332	21.5872		11.0073	12.7209	12.1336	26.6093	11.5539	17.0233		8.34003	8.67433	8.65572	9.73427	7.43016	14.1035
8.3915	10.6924	10.6924	12.8597	8.13193	8.95572		8.80115	9.34214	13.4857	12.5347	11.3554	22.2546		10.7763	13.5824	12.9667	25.2945	11.0861	16.4149		8.44778	8.71183	8.43166	10.3587	7.66198	13.5977
8.63294	10.3174	10.3174	12.6941	8.17045	9.41704		8.78918	9.85077	14.025	12.9485	11.2946	21.4278		10.9695	14.0246	13.0149	27.344	11.9768	15.5284		8.74692	8.36206	8.78664	9.7591	7.52588	13.8751
8.54692	11.2516	11.2516	12.8907	8.60028	9.09545		8.85113	9.15581	13.3547	12.1957	11.4087	22.8701		10.6761	14.3824	12.6897	27.9204	11.3808	15.7565		8.59469	8.29568	8.76033	9.56237	7.37186	12.9872
8.57217	10.5655	10.5655	13.6068	7.96955	9.55322		8.68314	9.86822	13.4095	12.6253	11.7066	20.3773		10.5754	14.8979	13.635	26.3134	11.6946	15.4929		8.10087	8.21295	8.68408	10.0949	7.76103	15.0177
8.26032	9.89063	9.89063	12.1406	8.24105	8.92137		9.17042	9.62283	14.2605	12.6072	11.8461	22.2622		11.1231	14.0424	13.0738	28.7356	11.1818	15.9216		8.58171	8.89535	9.15647	9.94579	7.71533	14.7719
8.66256	10.6878	10.6878	11.9161	7.92807	9.68629		8.53724	9.58521	12.988	12.477	12.0686	22.1447		10.6395	15.2283	12.2717	29.0516	11.02	16.749		8.65737	8.23721	9.00368	9.6908	8.02788	14.5588
8.40801	10.9966	10.9966	12.5467	7.29747	8.63566		8.4486	10.028	12.8206	12.671	12.0474	22.5315		10.6737	14.5623	12.525	28.4296	11.1294	15.7676		8.32996	8.55384	8.81319	9.84452	7.98097	13.4615
8.66761	10.4718	10.4718	12.7522	7.99141	8.94617		8.94746	9.91147	12.7601	12.8236	11.6348	20.0919		11.2214	14.7546	12.4586	28.0058	11.2999	16.4033		8.49261	8.11932	8.72931	9.62099	7.93325	12.7495
8.37376	11.2925	11.2925	12.7597	8.04296	9.14145		8.5853	9.54088	13.2576	12.3917	12.5251	23.5084		10.8918	13.3435	13.2241	29.0158	11.5088	16.2433		8.36432	8.46372	8.71239	9.92187	7.63559	13.7538
8.2137	9.79885	9.79885	12.8446	8.03414	9.25743		8.76342	9.10313	13.5122	12.417	11.7195	23.6453		11.0662	12.8063	11.9249	28.2545	11.4233	17.3855		8.45943	8.27867	8.87449	9.95424	8.13917	13.0343
8.65743	10.867	10.867	12.4663	8.50105	9.86653		8.74039	9.1188	13.034	12.674	11.162	22.6837		11.0625	12.2139	12.2253	27.3534	11.3911	16.5234		8.53209	8.25057	8.69928	10.12	7.79863	12.4519
8.57902	10.4475	10.4475	12.2175	8.4518	9.14712		8.38314	9.1137	13.1914	12.5317	11.8938	24.8183		10.5983	12.8641	12.1347	27.9089	11.1395	16.4782		8.37389	8.21485	9.31691	9.91255	8.50187	12.7854
8.62469	10.2259	10.2259	12.7533	8.18043	8.9225		8.91995	9.7479	14.0048	12.2517	11.6768	21.7639		11.1351	13.523	13.0931	29.8442	11.1125	16.1253		8.34482	8.54425	8.81075	10.2701	7.98887	14.2119
8.35638	10.5528	10.5528	12.549	8.47007	8.86637		8.82114	9.85456	13.0776	12.4721	12.0159	21.6375		10.7582	13.6023	12.9363	27.6532	11.5512	15.7996		8.4086	8.64713	8.744	10.3306	7.14548	13.3229
7.97864	10.7887	10.7887	12.4346	8.66974	9.78753		8.56124	9.33655	13.1017	11.8651	11.5238	23.2026		10.5648	13.692	11.836	27.7269	12.0351	17.2475		8.51026	8.53937	9.16127	9.90254	8.14687	13.8961
8.23253	10.885	10.885	13.0302	8.16099	9.13319		8.83814	9.84446	12.9198	12.0883	11.4755	23.5537		10.7628	13.9305	12.1454	27.8799	11.2947	15.6202		8.45719	8.8103	8.65447	9.95912	8.1311	12.9225
8.54532	10.6804	10.6804	13.0143	8.00992	9.28939		8.62499	9.67855	13.4779	12.0103	11.1707	24.6771		11.0817	12.8676	12.5546	27.058	12.2234	14.9548		8.52424	8.37444	8.40402	10.1683	7.81006	14.6187
8.3658	10.5968	10.5968	13.0536	8.11884	10.2495		8.80229	9.45931	14.105	11.8086	11.5799	26.0884		10.9256	12.5832	12.8811	28.3183	11.4205	16.2009		8.37913	8.43046	9.55851	10.3657	8.05375	14.4421
8.48606	11.226	11.226	12.6327	7.89172	10.0074		8.72205	9.46799	14.0764	11.5225	11.2774	25.5731		10.6746	12.84	12.8747	27.7284	11.2698	16.4077		8.57483	8.19137	8.63406	9.97055	7.96023	14.7704
8.44819	10.4394	10.4394	13.1129	8.13597	8.84967		8.4863	9.76472	14.0434	12.3913	11.7081	25.6256		11.2313	12.7273	13.2631	25.3679	12.1846	17.0542		8.51679	8.42121	8.71631	9.95	8.1151	13.7833
8.47635	10.9743	10.9743	13.0276	8.15089	8.8298		8.70707	9.78637	13.8371	12.3578	10.9747	25.3401		11.053	13.2979	13.2373	24.9508	11.4628	18.0915		8.2507	8.2293	9.73264	10.5711	8.63154	14.0794
8.42242	11.0704	11.0704	11.4525	8.0016	8.91548		8.96198	9.5772	13.0101	12.1338	11.4498	22.5112		10.7005	12.5818	13.3566	25.041	11.844	16.4388		8.37394	8.868	8.44484	10.7598	7.5836	11.4981
8.54374	10.9292	10.9292	11.9561	7.9564	9.47664		8.49434	9.40107	13.5006	12.9194	11.5108	23.1694		10.7357	12.889	13.73	24.9499	11.4764	18.107		8.66017	8.29293	8.82221	10.0844	7.87835	12.9112
8.05708	10.9086	10.9086	12.3947	8.06347	9.15182		9.14302	10.16	13.4822	13.465	11.828	24.5622		10.9317	12.8311	13.5216	24.4527	11.7106	17.4801		8.33948	8.57946	9.0443	10.1649	7.55112	14.1411
8.11967	10.5097	10.5097	12.2626	8.13261	9.29629		8.80924	9.8038	12.9074	13.9359	11.1345	25.2342		10.7832	12.585	13.302	24.3908	11.0552	18.6007		8.64622	8.1603	8.62568	10.2095	8.00506	13.7105
8.27605	9.99572	9.99572	12.8	8.02936	9.36749		8.66152	10.4001	12.7487	13.1566	11.6122	25.3775		10.823	12.665	14.194	24.2337	11.3643	18.264		8.51989	8.63277	8.84463	10.1293	8.07573	12.1129
8.22573	9.84208	9.84208	11.7746	7.43201	9.42368		8.97308	10.8061	13.4257	12.673	11.7318	20.0594		10.9037	12.3316	14.1992	22.9907	10.5879	17.2393		8.51395	8.55635	8.54401	10.3295	8.09354	12.8062
8.38138	10.2952	10.2952	11.8209	8.29894	9.40322		8.34742	9.6609	13.4802	13.0497	11.6032	22.1505		10.6305	12.939	13.3036	21.5884	11.4044	18.2484		8.21661	8.55376	9.24331	9.83497	7.99312	12.2726
8.66063	9.91482	9.91482	11.0722	7.724	9.34658		8.86191	9.9517	13.603	11.9256	11.7009	22.8944		10.3678	12.2982	12.9947	22.6377	10.9501	17.0709		8.26121	8.73021	8.5718	10.1478	7.75295	12.444
8.44764	10.5704	10.5704	11.3492	7.88789	9.04671		8.61682	10.2388	14.2672	11.8158	11.8866	23.9482		11.0248	13.2544	12.684	22.9261	11.4319	17.5274		8.52703	8.63182	8.87906	10.6197	8.38063	12.8757
8.48105	10.796	10.796	11.3299	7.82108	9.33026		8.91371	10.2672	12.6911	11.6312	11.6801	22.1854		10.7295	12.4716	13.4574	21.828	11.2064	17.5752		8.47845	8.72888	8.78777	11.0234	7.84207	13.1619
8.74901	10.2345	10.2345	11.1664	7.88031	9.30192		8.36293	10.1392	12.9131	11.5984	11.7692	21.5304		11.2882	12.7611	12.596	21.5468	10.7404	17.766		8.61012	8.66406	9.01915	10.4284	7.94854	13.9334
8.2493	10.3986	10.3986	11.1251	7.97261	9.64491		8.68731	9.83196	12.2861	11.4537	11.6575	22.1474		10.8813	12.4939	12.7296	22.9943	11.3193	14.9108		8.3691	8.26725	9.25264	10.2965	8.20986	12.6759
8.55193	10.3306	10.3306	11.9714	8.05483	9.60596		8.64521	10.645	12.5639	11.5647	11.7485	22.1242		10.7665	13.2765	13.1026	23.1539	11.1795	17.762		8.72419	7.90427	9.21713	10.1881	7.91131	12.2669
8.48899	10.2008	10.2008	11.9201	8.01416	9.55137		8.86225	10.2864	11.852	11.0354	12.1467	22.1368		10.4062	12.3543	13.317	22.4968	11.7155	17.2217		8.21093	8.16707	9.16543	10.252	8.26918	12.8514
8.64176	10.2491	10.2491	10.8506	7.88463	9.42896		8.63544	10.8614	12.9357	11.7451	11.622	23.0116		10.5922	13.8621	12.8679	21.7587	11.3581	16.911		8.33037	9.01065	9.22431	10.9399	8.47476	12.5533
8.82615	11.669	11.669	11.498	7.52238	9.75649		8.77243	10.2516	12.9235	11.9868	11.5764	21.9148		11.0792	13.3726	13.2482	21.658	11.4082	18.5401		8.37967	8.36402	9.18783	10.602	8.17603	12.8685
8.75317	11.5637	11.5637	10.849	8.15185	9.3989		8.73871	10.0804	13.6302	11.7425	11.2796	25.1386		10.763	12.8703	13.2969	21.3455	11.5413	17.8147		8.48924	8.31217	9.11139	10.5699	7.86092	13.5764
8.64938	12.5647	12.5647	10.6488	8.55899	9.30189		8.74498	10.6578	13.0923	11.7486	11.3576	24.6983		10.5381	12.1096	13.6775	19.258	11.746	17.3091		8.49779	8.90699	9.1436	10.4524	7.93774	15.6701
8.52382	13.1934	13.1934	10.772	8.2715	9.54236		8.71703	10.5397	13.0159	12.251	11.3792	22.1357		11.1077	12.7653	13.1426	19.592	11.3394	16.9251		8.42938	8.42297	9.02064	9.86259	7.69107	13.5724
8.4671	10.906	10.906	11.2812	7.73597	9.09427		8.66389	10.724	13.0738	11.0107	11.0003	20.9077		10.7895	13.5444	13.3219	20.0664	10.9569	15.5694		8.69883	8.04793	9.02034	10.4294	7.77861	13.6394
8.38585	11.3754	11.3754	10.5819	8.31904	9.31683		8.54253	10.9756	13.141	10.5078	10.6294	22.0271		10.2574	12.9819	13.2802	18.2158	11.1046	14.484		8.34128	7.6929	8.27272	9.90097	8.15064	13.334
8.49042	12.5667	12.5667	11.4565	8.06356	9.25873		9.23916	10.719	13.1738	10.2737	11.4497	21.8926		10.3467	13.0271	12.7766	17.586	11.1968	16.1054		8.5031	8.18365	9.2454	10.6719	8.0562	13.7074
8.83792	11.3825	11.3825	12.3964	7.57699	8.91626		8.64168	10.2007	14.2169	10.3326	10.9085	24.7711		10.6979	13.6495	13.3016	17.8794	11.7949	17.0642		8.42098	8.09326	9.45733	10.605	7.68784	13.291
8.499	11.7335	11.7335	11.7752	8.08209	8.81867		8.79813	10.5507	13.5808	10.2387	11.3193	21.6519		10.5122	12.5758	13.5426	17.362	11.3723	16.5136		8.46932	8.65737	9.31135	10.0804	7.81715	13.5371
8.83567	11.2785	11.2785	11.5635	8.21849	10.2982		8.61977	10.1887	12.9904	10.2038	11.3641	21.2231		10.7258	12.4553	13.3253	17.5365	12.1679	17.3171		8.41497	8.74738	9.37349	11.3491	7.56874	12.4683
8.60445	10.9414	10.9414	11.1145	8.33049	8.99572		8.454	9.94017	13.5425	10.7004	11.5686	21.4778		11.0483	12.5603	13.9314	18.9822	11.3784	17.6723		8.33828	8.64507	8.84003	9.67381	8.34194	12.935
8.52668	10.7996	10.7996	11.1423	8.09998	9.46272		8.68627	10.1314	13.1406	10.2291	11.4489	24.6494		10.8791	12.5685	12.2542	17.0806	11.4679	17.8849		8.50632	8.32458	8.36618	10.8138	7.64836	13.2769
8.74561	11.1824	11.1824	11.7673	7.55345	8.8635		8.80379	10.2826	12.4042	10.5693	11.0862	22.7805		10.909	13.0649	12.8193	16.9849	11.6224	16.7176		8.41133	8.43411	8.91377	10.2965	8.25931	12.7437
8.2984	11.6503	11.6503	11.8922	8.11665	8.5951		8.57618	10.7886	12.8528	10.4339	11.025	22.0856		10.6761	12.5645	12.5697	17.5944	12.0258	17.1133		8.77389	8.36015	9.09916	9.97219	8.45092	12.3724
8.81196	11.2853	11.2853	10.3842	8.2937	9.61005		8.86716	10.9847	13.0748	10.4883	11.43	18.2907		10.3822	12.9034	13.0894	17.7702	11.3843	16.7968		8.37383	8.21688	8.39796	10.3038	7.88891	13.091
8.48654	12.116	12.116	11.2749	8.14497	10.072		8.87291	10.5526	12.6721	9.98854	10.8619	20.0378		10.8889	12.9135	12.3619	18.0722	11.6185	17.9644		8.65141	8.73614	8.82154	10.0878	8.29153	12.4028
8.67223	11.07	11.07	11.8883	8.08171	8.7417		9.06195	10.8447	13.3875	10.3577	11.5624	19.6503		10.5488	12.9143	12.7828	19.3497	12.0665	16.5916		8.58083	8.38986	9.0803	10.0723	8.11763	11.2407
8.265	11.2622	11.2622	11.7041	8.10881	9.57305		8.69846	11.2024	13.2501	10.6451	10.7686	23.1199		10.7524	12.3249	13.3804	17.8528	12.1609	17.0034		8.83661	8.8614	8.57747	10.0873	8.25073	13.4167
8.64383	10.5784	10.5784	12.3187	8.03193	9.95894		8.89696	10.6542	13.7889	10.5059	10.8964	21.3553		10.3658	12.9396	13.3348	18.6932	11.5527	16.2101		8.60595	8.47175	8.5986	10.0476	8.09039	13.1669
8.46755	10.6929	10.6929	12.4536	7.77721	10.1486		8.784	10.6689	12.7701	11.3032	11.1133	23.7743		10.5216	12.9046	12.5343	19.4699	11.5798	16.6167		8.37072	8.55693	8.89104	10.4775	7.29555	11.9484
8.53511	10.5143	10.5143	11.7614	8.04889	10.6632		8.74616	10.7507	13.0092	10.5293	11.1485	24.6881		10.9092	12.8138	12.2819	19.6181	12.1737	16.6624		8.46672	8.28249	9.05021	9.74703	8.39505	12.8564
8.71762	10.5501	10.5501	11.2954	8.16212	10.5371		8.64024	11.2667	13.0545	11.0553	11.8288	25.9159		10.7858	13.3658	12.5422	18.2861	11.5713	16.5436		8.6288	8.36559	8.41296	9.79506	7.82009	12.4316
8.63922	11.1775	11.1775	11.8784	7.90464	10.2664		8.53748	10.8104	12.8197	10.4368	10.8557	25.1002		10.3542	12.9403	13.0536	17.9738	11.6941	16.7979		8.26787	8.34809	9.02251	10.1282	7.62245	12.9443
8.68489	10.2201	10.2201	12.1324	7.85341	10.6876		8.75018	11.5264	13.4102	11.6455	11.3444	25.3123		10.6755	12.9636	13.0779	18.9303	11.2692	16.8598		8.42009	8.5241	9.18042	10.3252	7.497	14.5064
8.71405	11.3591	11.3591	11.6193	8.11425	10.824		8.65322	11.5994	13.1388	12.3675	11.6925	27.7606		11.0629	12.7822	12.9065	18.3328	11.6507	16.9555		8.61063	8.39783	9.28482	9.94438	7.56684	14.5208
8.3916	10.9632	10.9632	11.367	8.30963	10.5967		8.67845	12.3947	13.0738	12.1952	11.108	27.4856		10.6514	12.9189	13.058	18.2932	11.0582	16.7743		8.35077	8.64108	9.12979	9.89033	7.74956	13.142
8.87007	10.9999	10.9999	11.357	8.21966	12.2297		8.56856	11.3878	12.7996	12.5074	10.6064	27.2662		10.7183	12.9158	12.875	19.4529	11.0219	16.6385		8.43386	8.69887	8.76046	10.166	7.5154	15.1275
8.64993	10.7951	10.7951	12.4487	8.16293	12.4879		8.59699	12.1471	12.3893	12.1616	11.2623	26.0582		10.6428	12.8138	13.0656	18.9466	10.7495	16.8612		8.3707	8.43812	9.45513	9.90014	7.67346	14.6619
8.31226	11.3511	11.3511	12.0935	8.27694	12.5191		8.89762	11.5766	12.9667	12.0693	10.4702	26.1207		10.7917	12.6707	13.5391	18.9305	10.5151	16.4422		8.22339	8.99322	9.64375	10.4075	7.36258	15.6722
8.34449	10.9112	10.9112	12.2912	8.47694	11.4809		8.57684	12.003	12.9114	12.022	11.515	26.0782		10.7532	13.1943	13.6596	19.1528	11.8094	15.4999		8.31732	9.13018	8.63264	9.78217	8.05058	16.0745
8.79689	10.9299	10.9299	12.5699	7.99952	12.4237		8.64864	11.263	13.0326	11.9721	11.1952	26.7238		10.5922	12.4359	13.5663	18.5082	11.4631	17.5415		8.60154	8.5202	8.84581	9.61039	8.0403	14.0972
8.60113	11.0662	11.0662	11.9597	8.11032	12.3548		8.74469	11.7226	12.9627	12.4954	10.7092	26.2913		11.1093	13.3123	12.9872	19.2196	11.0408	15.6795		8.66172	8.48496	8.83376	10.4391	8.37564	12.3241
8.44264	10.2353	10.2353	11.8633	8.07644	11.954		8.91295	11.766	12.512	12.39	12.0644	25.6471		10.8153	12.8287	12.6577	19.0429	11.2873	16.4316		8.31084	8.54339	8.97301	9.93287	7.98989	12.8406
8.45176	11.3147	11.3147	11.0556	8.12626	12.8952		8.35647	11.6016	13.0129	12.3735	11.5255	28.1253		10.8137	13.0895	13.9847	17.0614	10.4851	17.0951		8.58119	8.48665	8.4718	9.78267	8.02594	13.6926
8.00186	10.9589	10.9589	11.1591	8.04494	12.7909		8.63183	11.6019	12.0167	12.0449	11.3872	26.5312		10.4989	12.6921	12.8343	20.1028	10.8131	16.2957		8.32705	8.5819	8.17951	10.116	7.8703	12.1129
8.21611	10.6483	10.6483	11.9975	8.04599	13.4665		8.87158	11.3293	12.883	11.7616	11.8918	24.6014		10.7971	12.8297	12.7327	19.2754	11.0944	17.6037		8.37679	8.27586	8.21995	9.78315	8.13225	13.1952
8.49805	10.9524	10.9524	13.8001	7.63438	13.9685		8.70522	10.5192	12.8918	12.0497	11.0194	24.1318		11.1155	11.8323	13.5745	19.9404	10.6698	15.7872		8.33169	8.9684	8.7439	10.6436	8.19545	13.988
8.04637	10.9601	10.9601	12.3507	8.11584	13.6223		8.75776	11.4191	12.9295	11.1228	11.9197	26.1919		10.383	10.7435	13.2497	19.6994	11.4397	16.0704		8.51439	8.87506	8.27071	10.2521	7.8171	13.7461
8.23001	10.7702	10.7702	12.166	7.5669	14.7672		8.84126	10.6999	12.822	11.2557	13.1891	26.9113		10.8445	11.4057	13.1402	20.0476	10.5871	15.11		8.63555	8.44235	8.7033	10.3267	7.54854	13.1788
8.33994	11.1429	11.1429	11.2581	8.06414	12.888		8.86892	10.601	12.8631	11.1837	11.7723	27.8361		10.9679	10.9862	12.6799	20.2705	11.2584	16.6757		8.28842	8.56673	9.17937	10.144	7.63859	13.5071
8.51959	10.7933	10.7933	11.4658	7.71758	13.8082		8.78659	10.6048	12.2214	10.7696	13.3767	28.3507		11.2393	11.1309	13.0416	19.8351	11.1666	14.9308		8.47118	8.42181	8.62244	10.1692	8.34866	14.7005
8.7516	10.9952	10.9952	12.0702	7.65613	13.9547		9.09359	11.71	12.633	10.9607	14.8915	29.46		10.7926	12.3301	13.1574	19.0599	10.9094	14.6275		8.36103	8.45223	8.51676	10.3463	8.35422	14.4978
8.41559	10.4918	10.4918	11.9646	8.34327	14.5497		8.7822	11.9819	12.5232	10.7912	14.8138	28.2196		11.6827	12.5678	13.7237	18.6476	11.1235	15.5655		8.23855	8.46533	8.53946	10.3032	7.93727	14.8639
8.89887	10.8311	10.8311	11.2295	8.08016	13.1512		8.74798	11.9679	12.6337	10.6905	15.0515	27.8299		10.8715	13.019	13.3304	20.1252	11.1943	15.3572		8.56199	8.96341	9.40992	10.5103	8.19864	13.2428
8.69559	11.4075	11.4075	12.067	7.93843	13.5984		8.8693	11.2428	12.461	10.8653	14.7157	28.0851		11.1953	12.7617	14.0047	19.4501	11.4678	13.9624		8.50506	8.73343	8.90993	10.3929	8.03909	13.3083
8.6441	10.8048	10.8048	11.9771	8.00779	14.5469		8.59557	11.8649	12.5364	11.3998	14.3518	27.5116		10.954	13.2789	13.7159	19.9749	11.2429	13.8554		8.59023	8.68411	8.3966	10.0937	8.3605	12.6861
8.26272	10.73	10.73	11.6724	8.04923	14.2283		8.58033	11.8935	12.1127	11.6718	14.4329	26.9839		10.8466	12.8013	12.7999	20.3841	10.5233	13.9467		7.95851	8.44548	8.66507	10.2908	7.86698	13.0583
8.47364	10.8192	10.8192	11.2253	7.53214	14.4518		8.76982	11.9762	12.0504	11.0609	14.0027	27.8721		11.3661	12.9235	13.3751	19.5791	11.4063	14.3501		8.54881	8.28991	8.70383	9.76902	8.54118	12.9967
8.39837	11.0487	11.0487	11.9026	8.04861	14.0938		8.78811	11.6629	12.6352	10.7874	14.1794	28.9315		11.0321	13.5198	13.3012	20.4447	11.1031	14.8357		8.53577	8.44813	9.03842	10.3062	7.73041	13.4493
8.60229	10.6629	10.6629	11.7049	7.90661	14.1202		8.98482	11.0263	13.2683	10.0692	14.3251	25.4088		11.0304	13.3577	13.3666	20.1851	11.0026	14.6622		8.39982	8.22627	8.87721	10.0635	7.49657	13.8374
8.56774	10.8443	10.8443	11.9757	7.91299	12.9115		9.0566	11.3113	13.0626	10.6903	12.0487	28.6377		10.821	13.8663	13.3424	19.4422	11.2257	15.0171		8.44339	8.14175	9.40607	10.9306	7.4518	13.3497
8.75535	10.3731	10.3731	11.5222	8.17995	14.3437		8.9515	11.4259	12.4112	11.1325	14.1869	24.8364		10.9069	13.3275	13.9324	20.118	11.1699	13.8978		8.62528	8.04541	8.961	10.2101	7.82822	13.1076
8.5544	11.3126	11.3126	11.1102	7.82086	13.9586		8.62237	11.3461	13.1884	11.2622	13.5604	26.6711		11.0317	14.6901	13.5796	19.7912	11.2055	14.7482		8.37209	7.89304	8.6978	10.1791	8.33587	14.1611
8.38593	10.2903	10.2903	12.0133	8.09685	12.917		8.64937	11.3403	13.1921	11.4892	14.7222	26.666		11.122	14.1115	13.8087	20.0162	11.2196	13.3321		8.42533	8.12265	8.97425	9.89128	7.70446	13.0472
8.57598	10.7145	10.7145	12.2279	7.72527	12.892		8.70911	10.8579	12.5117	11.4449	14.8546	25.3406		10.9051	13.2377	12.7743	19.6113	11.2742	15.0407		8.49381	8.51646	9.24994	10.2959	7.95299	13.6647
8.4634	11.4941	11.4941	11.6549	8.1457	12.3099		8.73621	11.6095	12.8563	11.3584	14.1373	25.9968		10.8968	13.5802	12.8314	19.1058	12.2844	13.2433		8.23142	8.16945	9.05329	10.1524	7.74577	13.7306
8.59359	10.6824	10.6824	11.5945	7.93327	13.0759		8.86036	11.5903	12.8639	10.689	13.9915	26.5137		10.8826	13.4325	12.8177	19.2515	12.6805	14.752		8.35412	8.15084	9.46426	10.2196	7.69442	14.3343
8.15304	11.0522	11.0522	11.8123	8.3497	12.5987		9.20422	10.6564	12.6997	10.5476	13.6563	26.1866		10.9978	12.8667	12.5764	18.4172	11.2883	14.7255		8.76482	7.9259	9.3447	10.5221	8.45451	12.2387
8.47963	10.8591	10.8591	11.8084	8.15153	13.1634		8.52906	10.7617	13.2125	11.416	14.2517	26.0246		11.365	13.4351	12.5414	19.192	11.2369	14.9486		8.33226	8.66407	9.25444	9.5666	8.06966	11.8058
8.72392	10.7787	10.7787	12.5302	7.3841	13.1545		8.78294	11.8572	12.8616	11.7227	14.7316	26.1608		10.9867	13.4059	12.2072	20.363	11.5626	14.5621		8.43014	8.21791	8.96561	9.83732	7.6923	12.5236
8.4914	10.7341	10.7341	11.8848	7.82937	11.509		8.87388	10.9666	12.9109	10.8859	14.1652	23.5657		11.2727	12.8498	13.2115	20.3017	11.5103	13.3382		8.36133	8.15161	8.53437	9.99109	8.18618	14.5571
8.49158	11.1525	11.1525	12.0682	7.94914	12.1645		8.69079	11.069	12.6651	11.6541	14.526	25.0786		11.1147	13.2614	13.1349	19.8211	11.1902	16.3515		8.96871	7.69695	8.92813	9.6504	7.69362	14.9179
8.5068	10.4925	10.4925	11.617	8.16384	11.8941		8.90134	11.8391	12.7341	11.4444	13.4523	25.8992		10.7103	13.3127	12.7662	19.3513	13.2224	17.0421		8.31443	8.41412	8.65818	10.4725	7.68148	13.3211
8.25114	11.1468	11.1468	11.4445	7.99595	11.3906		8.8787	10.817	12.9108	11.8846	13.0585	25.9021		10.8052	13.0583	13.3054	19.76	12.0154	16.1057		8.52643	8.35317	8.71388	10.7049	7.71423	14.6653
8.3332	10.8038	10.8038	11.4393	7.92698	12.1644		8.69008	10.8268	13.3628	12.308	13.1611	28.5617		11.1084	12.9697	12.4109	19.2069	11.7	15.5549		8.78821	8.78616	8.72365	9.98239	7.89249	15.1336
8.33289	10.5964	10.5964	11.1759	8.05085	11.602		8.41492	11.3598	12.8556	11.7421	13.4689	28.27		11.1242	13.1548	13.059	18.8907	11.3025	14.8817		8.58192	8.46143	8.43444	9.99415	8.0412	15.4108
8.11691	10.8888	10.8888	11.7459	8.01365	12.1524		8.8268	11.0993	13.0952	11.1466	13.48	28.7497		11.229	13.6379	12.7409	19.4064	10.1133	14.4525		8.71558	8.39483	8.87372	10.3033	8.32475	16.0746
8.42248	11.4533	11.4533	12.6198	8.15394	11.0279		8.89409	11.5526	12.616	11.1607	13.1731	25.9974		11.2362	13.5865	12.4027	19.2013	11.4709	14.1547		8.53284	9.03053	8.95324	10.1274	7.91307	16.5572
8.14362	10.7315	10.7315	11.6187	7.92539	11.7853		8.73085	11.7519	13.1269	11.7236	13.1732	28.1718		10.215	13.5269	12.82	19.3185	10.6905	15.0823		8.45454	8.71457	9.14486	10.9319	8.29535	16.1084
8.53952	10.8232	10.8232	12.1523	7.65842	11.1349		9.02232	10.4446	12.5941	12.1633	13.865	26.8452		10.7383	13.4027	12.263	18.8895	11.032	15.0412		8.87629	8.49483	9.44587	9.95634	8.1542	15.3627
8.63251	10.8132	10.8132	12.0864	8.41933	11.3578		9.02323	10.3533	12.927	11.07	13.6587	26.8169		10.5385	13.1478	12.9806	19.5839	11.3167	15.4173		8.99011	8.7142	9.4621	9.72688	8.11336	14.6577
8.54219	11.2971	11.2971	12.7056	7.81117	13.0679		9.16444	10.5472	13.1392	11.5167	13.3675	26.9538		11.2818	13.0705	12.7403	18.9625	11.4028	16.362		8.62024	8.47163	9.13808	10.1021	8.33764	12.7945
9.00994	11.4385	11.4385	12.5435	7.94987	13.2197		8.66793	11.4798	12.5136	11.2273	12.9125	29.1632		10.9934	12.9345	13.149	19.5278	10.9496	16.0472		8.43402	7.8714	8.96378	10.3746	8.37799	13.6744
8.99839	10.4985	10.4985	11.9491	8.02816	13.1071		8.7102	10.9058	12.6793	11.8364	13.084	28.3428		11.183	12.8361	13.5145	18.8648	10.6884	16.317		8.46887	8.50853	9.86666	10.0606	7.5792	14.8244
8.36752	10.8461	10.8461	11.9381	8.15786	13.2522		9.007	11.5537	12.746	12.0384	13.3144	27.0151		11.0758	13.2659	13.8001	19.7064	10.575	16.3058		8.35417	8.26519	8.95123	10.5119	8.23222	14.9597
8.90005	10.824	10.824	11.8631	7.97117	13.7552		9.23483	11.5164	12.4612	12.365	14.0712	25.8137		10.866	13.4929	13.5091	19.9609	11.0888	16.2469		8.28431	8.48498	9.07322	10.2993	7.58226	14.9995
8.35901	10.7897	10.7897	11.8769	8.11178	13.6823		8.47828	11.2559	13.1677	11.7654	13.5617	26.4212		11.4591	13.1999	13.8229	20.065	10.3585	16.0283		8.49577	8.30125	9.3581	10.4057	8.18633	13.5646
8.69693	10.9958	10.9958	12.3157	8.01228	13.4803		9.05155	11.3402	13.0229	12.1588	13.5609	24.0816		11.3698	12.5889	13.2033	19.9556	10.3946	14.5247		8.52165	8.44245	9.3592	10.1948	7.65089	13.2
8.71969	11.212	11.212	12.6985	7.88799	14.6722		8.74255	11.7345	13.2431	11.9552	13.1239	26.1412		11.0677	14.2592	13.0691	19.0036	11.8968	14.2286		8.46292	8.56363	9.32139	10.3024	8.10687	12.4312
8.58802	10.9455	10.9455	12.0556	7.98873	14.0151		8.74951	11.4226	12.0056	11.3109	13.3208	26.1451		11.318	13.4691	12.7426	19.8467	10.7885	15.0737		8.45794	8.48115	9.5506	10.4458	8.16843	13.135
8.40165	10.6849	10.6849	11.9601	7.74071	14.0178		8.73893	10.1658	12.2231	12.0329	13.7403	26.2509		11.4489	13.142	13.3803	20.1731	11.232	13.6856		8.50415	8.46386	9.13669	9.70827	8.04725	12.9084
8.93431	10.8484	10.8484	12.9528	8.01535	13.9146		8.3529	10.9546	12.3734	12.2723	12.8095	28.1193		10.7327	13.2406	13.2793	18.7235	11.9613	15.5849		8.68214	8.32882	9.18696	10.134	7.48493	11.3043
9.02307	10.5087	10.5087	12.5582	7.93655	12.984		8.45568	10.7062	12.4629	11.9046	13.2369	27.3407		10.7295	12.6943	13.4724	19.2656	11.1605	13.2825		8.52021	8.36046	9.74164	9.98753	7.67175	11.0175
8.76489	11.3689	11.3689	12.4024	7.54703	13.8172		8.70315	11.4362	12.1834	11.9516	13.7587	26.8015		11.3113	13.4599	13.1742	18.3785	10.7198	15.6999		8.43382	8.84335	8.7143	10.1875	8.02503	12.9227
8.74731	11.2155	11.2155	11.873	7.7107	13.582		8.7218	10.4848	11.5947	12.3342	13.5641	27.0234		10.9379	13.2539	13.8685	20.091	10.605	16.2501		8.60609	8.50424	9.32109	10.51	8.10468	15.1851
8.38621	11.1003	11.1003	11.7519	8.17456	12.7765		8.68905	10.6492	12.449	11.9745	13.4926	27.7063		11.243	13.2903	13.2569	20.3876	11.4274	15.1356		8.88376	8.5173	9.70511	10.5814	7.37263	13.9735
8.93289	10.7699	10.7699	12.0487	7.54105	12.4976		8.71386	11.9225	11.9976	11.9768	13.1638	24.3178		11.2373	13.5287	12.7727	19.6102	11.8058	16.5732		8.70746	8.4936	9.21248	10.0811	8.02962	13.3562
8.6342	10.8438	10.8438	12.5963	7.46786	13.6272		8.54168	11.5117	13.1363	12.4381	12.7033	20.5115		11.0149	13.3574	12.903	19.7275	12.0594	16.4581		8.73479	8.83823	9.05409	9.778	8.11123	11.5655
8.92185	11.6304	11.6304	12.2034	7.69198	13.0562		8.57313	11.4266	12.9524	12.3149	13.9306	21.798		11.0124	12.6946	13.0363	19.4363	11.2628	17.1696		8.36537	8.37789	9.01969	10.1441	8.30812	11.3841
9.35995	11.2427	11.2427	12.1271	7.64369	13.5815		9.0596	11.7797	13.1396	11.6318	13.3901	21.1621		11.2626	12.8388	12.7562	19.1879	11.0561	16.0623		8.33914	8.50926	9.11844	10.1624	7.84401	11.6258
8.62916	11.4151	11.4151	11.9254	8.05619	14.1596		8.56972	10.9591	12.789	11.8653	13.6712	19.4843		11.1713	13.5399	13.3451	19.8774	10.5966	15.7832		8.6589	8.70568	8.70762	10.4154	8.4197	11.3896
8.91068	11.3523	11.3523	12.2399	8.1709	13.5766		8.78588	11.2127	12.0301	11.8854	13.7551	24.177		10.9349	12.6673	13.297	19.05	10.7459	16.7156		8.64865	8.40396	9.26194	10.0413	8.06911	13.0726
8.70263	10.9029	10.9029	12.0702	8.24991	13.2324		8.9042	10.54	12.646	11.816	13.1091	24.8269		11.1047	13.3249	13.2545	19.5049	10.825	16.4252		8.53803	8.30159	9.18726	10.3673	8.41686	13.1409
8.57002	11.4707	11.4707	12.3957	7.72757	13.9839		8.78802	11.4333	12.5613	12.1761	12.9521	23.4565		10.9515	13.0859	13.6419	20.4884	11.2914	12.7812		8.31899	8.66347	8.73507	10.2074	8.1675	14.8522
8.83747	11.0907	11.0907	13.2002	7.88971	14.5677		8.72034	11.9602	12.1445	12.2968	12.4972	23.8699		11.2291	12.7736	14.0056	20.2177	11.0852	13.0008		8.35921	7.99046	9.00269	10.0234	7.79734	13.3106
8.7184	10.8176	10.8176	12.5417	7.26863	14.252		8.70071	10.7432	12.4369	13.049	12.4809	25.2968		10.5363	12.9418	13.1514	19.4736	11.0402	13.3615		8.34713	8.4943	9.43987	10.5148	8.20089	16.4482
8.73854	10.9227	10.9227	12.9563	7.70219	13.3986		8.60056	11.1476	13.2136	12.4723	13.2063	25.09		11.0963	12.7565	12.8375	19.1575	11.451	15.7177		8.30324	8.73011	8.90718	10.0745	8.17463	17.3223
8.55229	10.8508	10.8508	12.7134	8.09546	12.7776		8.76412	11.5484	13.0533	12.772	12.5664	27.4376		10.8974	13.3443	13.3095	18.5556	11.3409	14.5456		8.36149	8.70097	9.20503	9.95087	7.66834	14.7711
8.42962	10.6223	10.6223	12.6905	7.89842	13.1877		8.48879	11.1379	11.9974	12.1807	12.5188	24.379		10.974	13.0742	12.6688	19.3116	11.7376	14.6616		8.04154	8.80081	8.94772	9.95187	8.91377	15.1138
8.63601	10.1626	10.1626	13.1211	7.96567	13.8563		8.62683	11.2066	12.748	11.6769	12.4192	25.4568		10.9919	12.8743	12.3918	19.4425	11.6172	14.4969		8.30921	8.6233	8.98028	10.4131	8.36876	16.357
8.61938	10.6658	10.6658	12.7077	7.84458	13.8186		8.60908	12.0396	12.695	12.0048	12.4495	22.8095		10.5639	13.1509	13.1621	19.5351	11.6252	15.7044		8.58632	8.4415	8.56647	9.85859	7.93375	17.2304
8.52893	10.7467	10.7467	12.9601	7.78801	14.3854		8.75715	11.4036	12.6842	12.1094	12.6079	25.0536		10.7093	12.723	13.1865	18.6853	11.678	15.5562		8.3324	8.68895	8.93749	9.47495	7.87464	14.7912
8.68922	11.1568	11.1568	13.2861	8.00328	13.2155		8.85494	12.3418	12.3253	11.9903	12.0511	21.1726		10.8088	12.9964	12.4276	19.3666	10.7141	15.2747		8.27277	8.71338	9.35452	10.2274	8.26536	15.6793
8.58812	10.7791	10.7791	12.587	7.84894	14.8076		8.90201	11.2257	12.5081	12.259	13.9073	22.4646		10.7904	13.0137	13.1544	19.9043	10.8615	15.5845		8.783	8.43245	8.64697	10.0608	7.93365	15.0511
8.4571	10.4927	10.4927	12.924	7.88028	14.4491		8.5951	11.2244	12.429	12.2271	13.4661	21.5165		11.1833	13.1588	13.735	19.4255	11.5856	13.8084		8.35583	8.57318	9.13639	10.1025	8.26319	15.0742
8.52757	11.4121	11.4121	12.4546	7.79068	13.9752		8.82309	10.3018	12.3775	12.1069	14.4317	21.8933		10.9863	13.2819	13.0043	20.7547	11.0411	13.6567		8.11982	8.31415	9.51675	10.2862	8.27198	16.1689
8.77912	11.1439	11.1439	12.2667	7.84147	13.1485		8.83987	11.4889	12.1925	12.2721	13.5924	21.7969		11.2823	13.8997	12.6323	21.7836	11.4607	13.6007		8.41768	8.61472	9.17227	9.65696	7.44345	17.2642
8.12385	11.2284	11.2284	12.1451	7.58193	12.3458		8.79602	10.8562	12.8586	12.4725	13.7832	21.3427		11.0261	13.8523	13.118	20.4086	11.0989	13.7388		8.41872	8.72808	8.61808	9.77394	8.26684	18.5366
8.85557	11.1521	11.1521	12.1991	7.79577	12.389		8.79775	9.88427	11.1027	11.8274	12.1295	21.3429		10.8318	13.8501	12.8973	20.9701	10.7131	17.578		7.76882	8.54781	9.14241	9.6897	7.85256	15.5018
8.9025	10.6119	10.6119	12.081	8.46608	12.0762		8.57223	10.3063	12.3124	12.0685	13.3256	21.1746		10.9624	13.7668	13.4186	19.3216	10.8537	14.3216		8.40082	8.47994	9.28748	9.99026	7.98317	16.5532
8.68023	10.7164	10.7164	12.3064	7.59117	13.1461		8.55085	9.9627	11.8653	12.5584	12.8721	21.7672		11.009	13.296	14.1116	19.551	11.2377	13.8589		8.37733	8.85712	9.50973	9.85609	7.60412	17.0301
8.52443	10.96	10.96	12.2049	8.33675	12.8956		8.63966	9.92476	11.7911	11.9753	12.8223	22.4831		10.6146	13.4617	13.3467	19.8082	11.7544	16.1395		8.44789	8.13489	8.72044	9.84214	8.42796	13.4564
8.67405	11.1249	11.1249	11.7388	7.53032	13.0007		8.63178	10.4262	12.415	11.563	13.3612	22.1115		10.5763	13.0221	13.7913	19.1983	11.3196	18.2733		8.21787	8.66179	8.9479	10.0215	8.35369	15.5946
8.9784	10.7468	10.7468	11.7504	7.83739	13.2613		8.94039	10.0923	12.228	11.9939	12.1311	22.06		11.2978	13.2625	12.7743	20.4153	11.5758	18.8708		8.2679	8.4563	9.20881	9.95081	8.35891	12.8239
8.71344	10.5747	10.5747	11.8665	7.76849	12.7663		8.82118	10.2415	12.1654	11.9826	12.6146	23.0739		11.0141	12.8496	13.9204	19.4842	11.8252	19.1182		8.29626	8.41924	9.37547	10.0563	8.21349	13.6955
8.22919	10.843	10.843	12.2594	8.02193	13.012		9.26355	10.9283	12.7871	11.8503	12.9701	24.1091		11.3661	13.8293	13.8159	19.8731	11.7639	20.6856		8.36654	8.40667	9.03975	10.1532	7.96219	15.7831
8.47458	10.4741	10.4741	12.1677	8.05623	12.8731		8.88746	11.1231	12.2725	11.8615	13.3863	21.394		11.0668	12.8582	13.0734	20.0741	11.8255	21.0991		8.46871	8.81384	9.57136	9.98986	8.0119	16.777
8.43532	10.9106	10.9106	12.3339	7.83337	13.914		8.99528	11.6803	12.7296	11.7667	12.8997	22.2391		11.0044	13.5821	13.8634	20.6621	11.8372	18.9193		8.58687	8.5329	8.91193	10.3421	8.05707	18.4709
8.57104	10.8651	10.8651	12.2881	8.14633	13.3909		9.0794	11.2901	12.7617	11.8529	13.4926	21.1064		11.1053	13.7077	13.1418	21.0343	11.3501	20.7551		8.50388	8.78826	9.20324	9.9999	8.18138	14.132
9.09112	10.8266	10.8266	12.3707	7.82666	14.1222		8.62442	10.6797	11.992	12.3076	13.4781	22.301		10.8543	13.4167	13.6224	21.6076	11.2303	21.8553		8.35781	8.48284	8.76776	10.6805	8.07365	15.4003
8.54891	10.6492	10.6492	11.9857	8.56909	13.2846		8.99295	11.243	12.7642	12.2712	13.2888	22.0588		11.1499	12.6314	13.0062	21.174	11.4743	22.8168		8.63984	8.65339	8.41577	9.98428	7.70411	16.4835
8.526	11.145	11.145	12.0765	7.93246	12.6488		8.87277	10.8306	13.3186	11.9828	12.9214	24.3216		10.5896	12.7553	13.6177	21.089	11.1749	22.1356		8.09077	8.82199	8.96894	9.81568	7.70715	16.6172
8.72572	11.7877	11.7877	12.3237	7.8005	12.7975		8.51172	10.7143	12.4409	13.025	13.0901	25.681		10.9794	13.0994	13.5843	21.8245	11.1566	23.3641		8.29133	8.78373	9.02672	10.544	8.06342	16.4009
8.49074	10.8666	10.8666	11.3454	7.62	12.9223		8.88901	10.6847	11.9751	11.7336	14.4181	25.4904		11.0883	13.1758	13.3527	21.0327	11.1233	22.1948		8.34996	8.97309	8.90455	10.7726	8.06299	16.2289
8.52034	10.4624	10.4624	12.5001	7.82883	12.2943		8.87584	11.1064	12.9974	12.0547	13.9967	24.3024		10.9211	12.5857	13.1971	20.1473	10.7218	22.173		8.62912	8.32642	9.35617	10.8406	8.34731	11.264
8.35974	10.8816	10.8816	11.5545	7.76264	13.9866		8.99441	10.5577	12.3704	12.336	13.4912	24.6056		11.2552	13.1075	13.4501	21.0516	11.2495	22.413		8.54309	8.71467	9.81481	9.71495	8.04872	14.1118
8.37859	10.7292	10.7292	12.1405	7.70614	13.6159		8.59503	11.6119	12.8297	11.8319	12.4556	24.3082		10.6171	13.6696	12.6346	20.1301	11.5694	21.6046		8.35153	8.26193	8.81729	9.92191	8.37655	14.5144
8.3162	10.8276	10.8276	12.3688	7.34453	14.634		8.84603	11.7697	12.14	12.1566	12.466	22.1527		10.8315	13.0012	13.5352	20.9217	11.1799	20.2373		8.1982	8.64716	9.09405	9.50271	8.01697	16.4727
8.69488	10.4342	10.4342	11.9932	7.98392	13.4546		8.7235	10.5042	12.2326	12.7097	12.8267	21.9955		11.3349	12.9335	13.9687	20.8265	10.7925	20.9304		8.32141	8.24846	8.98507	10.786	8.53964	15.0065
8.34519	10.1421	10.1421	12.8629	7.8026	13.7397		8.45349	12.1211	12.2497	11.9983	13.5333	21.1272		10.9128	13.3902	14.0967	20.4701	11.089	20.3923		8.35599	8.74582	9.3264	9.72566	8.42201	13.3368
8.72931	10.5909	10.5909	12.7243	8.1003	13.784		8.9732	12.5254	13.3757	12.0202	11.9437	19.0605		11.358	13.0526	13.8392	21.1487	11.096	18.2114		8.35448	8.92665	9.63876	10.1562	8.29341	13.6607
8.52116	10.6263	10.6263	13.2919	8.02689	12.9497		8.66585	12.4773	12.8736	12.3781	12.7413	21.437		10.9262	12.8752	13.0287	19.6053	10.6304	21.4732		8.47081	8.44871	8.82853	9.81493	8.12921	14.2069
8.20031	10.4791	10.4791	12.9038	7.42569	13.3412		8.95418	12.683	12.008	11.5659	13.3375	20.6912		10.738	12.378	14.1668	21.6408	11.073	19.3285		8.27626	8.87501	9.20564	10.0956	8.16253	14.0011
8.63619	10.9423	10.9423	11.8817	7.58607	12.9839		8.53856	12.9489	12.5889	11.789	12.8982	19.822		11.0227	12.9887	13.3407	19.9981	10.6457	21.5547		8.32587	8.42237	9.16156	10.146	7.83674	12.2469
8.80576	10.9867	10.9867	12.1588	7.67314	13.8882		8.78567	11.6602	12.3985	11.6833	13.2037	21.5215		10.8769	12.4418	13.5025	20.4792	10.8149	21.9739		8.37014	8.98896	9.56135	9.76646	8.11318	13.3311
8.53011	11.6451	11.6451	11.6944	7.96694	13.9757		9.03194	11.5163	12.4092	12.554	12.7305	21.7939		11.1001	13.4403	12.9539	20.1514	11.0798	23.1758		8.33694	8.45122	9.20681	10.5065	8.46645	14.3511
8.64044	11.4215	11.4215	11.8274	8.07575	13.6656		8.54575	11.7762	11.7584	12.28	13.9961	21.44		10.8661	13.347	13.0298	19.2617	10.9923	20.8257		8.59922	8.39407	9.12998	9.99473	8.81034	12.7391
8.4616	10.3772	10.3772	12.0853	8.1699	13.8325		9.03441	11.0805	11.7398	11.3407	13.2963	19.6797		10.7031	12.5208	12.7827	18.1356	10.204	21.5668		8.39639	8.31812	9.28594	10.2619	7.93852	14.4306
8.43155	10.8577	10.8577	11.4142	7.97624	14.8311		8.70093	12.294	12.347	12.6352	13.6291	22.2801		11.2366	13.0909	13.4801	19.2532	11.3346	20.9462		8.32444	8.59258	9.59936	9.7017	7.96815	16.157
8.35217	10.4716	10.4716	11.7365	7.39135	13.8215		8.46168	12.2412	11.6308	12.1378	13.3351	20.9735		10.6178	13.0392	13.1164	18.8116	10.5855	19.3181		8.33617	8.78876	9.51498	10.078	8.465	13.5256
8.67485	11.0604	11.0604	11.9165	8.28408	13.7517		8.67322	12.2591	11.889	12.0043	12.5628	25.3277		10.8048	12.5313	13.2163	19.6173	11.2	20.1873		8.53052	8.73211	9.0522	9.80001	8.11204	10.7983
8.38297	11.1021	11.1021	12.1094	7.82806	14.4203		8.66837	13.5613	11.6964	11.9036	13.0312	25.0803		10.8025	12.9936	13.634	19.1063	10.7733	21.0664		8.63938	9.16161	9.22222	10.2586	8.67885	12.558
8.32568	10.6674	10.6674	11.7805	7.66296	14.2438		8.52095	12.2033	12.5269	12.588	12.972	23.062		10.9645	12.6534	13.2918	20.3472	10.6516	18.4325		8.26316	8.77737	9.2557	9.48667	8.28811	12.2381
8.60454	11.2922	11.2922	11.9126	7.684	14.4131		9.09188	11.7368	11.9346	11.6082	12.7704	21.1109		11.0459	13.1949	13.9707	18.3601	10.5071	19.3655		8.28837	8.39887	9.29723	10.5335	8.82524	12.3229
8.231	10.6044	10.6044	11.8906	7.71	13.567		8.80591	12.1706	13.2583	12.294	13.1496	21.9276		10.9716	13.5467	14.8998	19.6717	9.91509	19.03		8.0459	8.91286	9.11985	10.3434	8.55031	13.6837
8.49358	10.5021	10.5021	12.3123	8.10981	12.0043		8.84095	11.4561	12.2543	11.8559	12.8085	22.0537		11.2135	12.8865	14.8437	21.1684	10.4122	20.7996		8.30196	8.85409	9.60716	10.0613	8.37708	13.6513
8.74723	11.3533	11.3533	13.1654	7.54099	13.3194		8.44282	12.1451	12.3085	12.4967	12.4361	20.6141		10.6661	13.0586	14.0869	20.9189	9.9317	17.9218		8.46145	8.26372	10.27	10.3226	8.6389	17.3742
8.55621	11.3003	11.3003	12.4393	7.66129	13.5074		8.85958	12.4862	12.0993	12.4811	13.0384	21.9499		10.7107	13.4156	14.88	20.1	10.8439	18.6505		8.15504	8.54584	9.21221	10.0981	8.32854	16.9758
8.59867	10.5323	10.5323	12.3045	7.78273	12.2161		8.58858	12.316	12.7183	12.6338	13.1193	21.9129		11.3852	12.7813	14.4848	21.7839	11.3057	18.4252		8.29011	8.74623	9.81273	10.1702	8.84722	14.7538
8.31001	11.1829	11.1829	12.3505	7.42364	12.5495		8.9692	12.2242	11.7178	12.1035	13.2927	23.1525		11.0253	12.6592	14.9032	20.7863	10.8105	19.283		8.45731	8.18261	9.33617	9.8332	8.50932	14.1276
8.79453	11.6028	11.6028	11.3958	7.37927	12.6601		8.71786	12.7463	12.1912	12.545	12.8064	22.0288		11.3257	12.0668	14.2336	20.1646	10.6067	18.5521		8.42704	8.07819	9.20316	10.2242	7.99568	15.0712
8.82576	11.2304	11.2304	11.8203	7.21851	14.1635		8.76343	12.0059	12.3923	12.2298	13.2344	22.8221		11.1242	11.9196	15.4068	19.4165	10.7853	17.6715		8.35307	8.62821	9.42123	9.80344	8.58321	17.8053
8.5914	11.0474	11.0474	11.9644	7.74109	13.2494		8.85448	13.0277	12.7499	12.3163	13.85	21.3213		10.7225	12.2382	14.8678	19.3128	10.8257	19.4121		8.32635	8.51764	9.40687	10.3451	8.2014	15.9794
8.88779	11.4027	11.4027	12.3274	7.94821	13.4881		8.75615	12.561	12.3746	12.0515	13.6104	20.7945		10.5456	11.6946	14.5234	21.0059	10.5448	18.4503		8.34749	8.40125	8.92623	9.76425	8.19737	15.1889
8.4935	11.5199	11.5199	13.1471	7.83852	12.666		8.9668	12.2011	11.9615	12.7966	13.4953	21.3482		10.786	11.7911	15.6576	21.038	10.8202	19.4226		8.27656	8.77283	8.98889	10.6846	8.48045	16.7838
8.90848	11.0803	11.0803	11.9278	8.09256	12.9188		8.7091	12.3925	12.128	12.6434	13.3301	21.7065		10.739	12.3352	15.1149	19.634	10.6642	18.6456		8.23241	8.70256	9.06281	10.0993	8.85323	14.8387
8.71516	10.9447	10.9447	12.4689	7.92749	13.3627		8.81666	12.4002	12.8983	12.9621	13.2404	21.5997		10.3813	13.5423	14.894	21.1026	10.6468	18.5144		8.27593	8.87357	9.64963	10.556	8.16223	14.684
8.67056	10.9571	10.9571	12.2677	8.06654	13.0073		8.61404	11.5233	12.6698	12.796	13.1507	20.1886		10.9945	13.4133	15.3965	20.7688	11.229	19.1616		8.19861	8.25943	9.13308	9.76068	8.83813	12.9779
8.23882	10.2838	10.2838	12.082	7.97843	12.244		9.1577	12.5607	13.2464	11.7777	13.5166	21.0415		10.8704	12.5327	15.1881	20.1153	10.8182	19.4516		8.25999	8.98025	9.29441	9.90966	9.01559	13.1138
8.4589	10.2777	10.2777	12.136	7.65646	13.4174		8.75681	13.1694	12.8681	12.5888	13.4915	20.8317		10.9375	13.2322	15.6926	20.0535	10.9207	19.8225		8.77363	8.30862	9.60363	9.76682	8.58452	13.3778
8.70912	10.8455	10.8455	11.6393	7.86019	12.7182		8.8365	13.8795	13.1335	12.4759	13.5181	21.4143		10.8647	12.9141	15.5762	19.9434	11.0806	20.8908		8.5826	8.35819	8.85811	10.1553	8.41275	11.7361
8.37851	11.0755	11.0755	12.1903	7.75924	13.5275		8.70194	13.6527	12.7143	12.4441	13.4545	24.9736		11.0378	12.8971	16.1781	20.5491	10.8962	20.2705		7.9792	8.19597	9.26448	10.5332	8.62929	12.3976
8.72	11.023	11.023	12.4875	7.59385	12.7957		8.68423	13.5028	12.5889	11.5446	13.4807	23.9204		10.7022	13.3388	17.1665	22.6121	11.3805	19.4485		8.50452	8.40055	9.52231	10.2453	8.57476	13.4601
8.47194	11.0334	11.0334	11.6979	7.50939	13.7245		8.41431	12.5056	12.53	12.2416	13.707	24.1114		10.9054	13.3921	17.9536	21.7757	10.844	19.4623		8.26204	8.31236	9.42964	10.1043	8.40417	14.1816
8.74238	10.7818	10.7818	11.8227	8.36402	14.1006		8.75021	13.2918	12.3062	12.0956	13.1843	23.6678		10.8763	12.8235	16.1081	21.3863	10.6395	19.7114		8.70854	8.65349	9.39217	9.99651	8.23864	13.5899
8.70078	11.07	11.07	12.0724	7.71406	15.0132		8.90498	13.5016	12.46	11.8993	13.9297	22.0889		10.6232	13.1597	15.9686	20.5109	11.1509	20.7227		8.2055	8.26174	9.36851	10.1579	8.44839	14.3774
8.51742	11.5224	11.5224	12.2542	7.5861	13.9208		8.46284	13.213	12.6339	12.5462	14.0859	26.4545		11.0286	12.8811	14.9515	20.7132	10.9085	19.9313		8.69348	8.84842	9.52671	9.60785	7.95025	13.6195
8.42809	10.7241	10.7241	11.894	7.7917	13.7709		8.75933	13.2668	12.2434	12.6088	13.6515	27.4653		10.7711	12.5098	14.8951	22.1563	11.2332	20.0837		8.33743	8.86417	9.47694	10.1847	7.89453	14.1331
8.389	11.5284	11.5284	12.1513	7.69121	14.5438		8.89727	12.5547	12.3812	12.39	12.4918	25.2119		10.81	12.5914	15.1174	22.3858	10.9581	20.0956		8.42639	8.88188	9.31449	10.1546	7.94814	14.1247
8.34374	11.6999	11.6999	11.7107	7.62917	13.7709		8.76403	12.8302	12.2808	13.0469	12.9502	27.6798		10.5958	13.1668	15.0984	23.3675	11.5215	20.0616		8.53164	8.08003	9.22885	10.2164	8.11348	12.6469
8.69324	12.0643	12.0643	11.8097	7.83664	13.9591		8.91126	12.3414	12.4702	12.9673	13.4628	24.7103		10.7948	12.8914	15.979	22.6623	10.7075	20.379		8.62498	8.64225	9.60703	10.1601	8.04133	13.3126
8.81343	12.0947	12.0947	11.9312	7.83511	14.3198		9.0244	13.4082	12.3697	12.5215	13.3908	24.3909		11.029	12.9547	15.6388	22.6311	10.7653	19.8958		8.38826	8.32927	8.89307	9.97431	8.22013	12.5258
8.6728	11.5862	11.5862	11.9596	7.62849	13.2888		8.54265	12.2169	12.241	12.4978	12.8329	27.5855		10.7728	13.0156	15.2601	21.7522	10.6663	19.3603		8.26986	8.54444	8.83952	9.89627	8.04011	13.808
8.4437	11.0638	11.0638	12.8322	7.98588	12.4685		8.56619	12.8846	12.7178	12.4944	13.6265	26.1903		10.8056	13.831	15.4961	21.8309	10.8718	19.4008		8.25636	8.88643	8.91926	10.4473	8.01422	14.037
9.1418	11.2432	11.2432	12.3855	7.52303	13.576		8.64214	12.75	12.6232	12.2692	13.4046	26.0155		10.6819	13.2161	16.2719	21.6038	10.4032	20.1228		8.25558	8.74602	9.69766	10.1219	7.85996	14.1025
8.61669	10.8193	10.8193	12.8534	8.11984	12.4708		8.59549	13.719	11.7998	11.6682	13.0286	25.2729		10.6976	13.2409	15.4247	20.9134	11.1127	19.9284		8.15025	8.67579	9.12882	10.1015	8.22808	13.7081
8.26437	10.8892	10.8892	11.8902	7.99355	12.521		8.95	13.6768	12.7272	11.9312	13.9328	24.4443		10.914	13.1147	15.6558	21.2583	10.8782	20.1196		8.33672	8.2898	9.26905	10.2703	7.95448	13.6087
8.29979	11.1781	11.1781	11.9122	7.69367	13.1009		8.76761	13.2879	12.9114	11.8538	13.4499	24.3781		10.8103	12.803	15.6358	19.9452	10.5809	19.7137		8.62564	8.7981	9.22428	10.0516	8.32983	14.3956
8.50526	11.0985	11.0985	11.9624	7.34395	12.8972		8.70367	12.2137	12.2185	12.9243	12.8892	22.9674		10.735	12.5028	16.0147	20.6393	10.3956	20.2833		8.23028	8.92915	9.75564	10.3117	8.42569	13.3899
8.7436	12.5031	12.5031	11.621	7.89849	12.2101		8.63658	13.683	13.341	10.9837	13.9102	26.5144		10.7419	13.083	16.9177	20.6753	11.0049	19.4914		8.55761	8.42033	9.58017	9.91692	7.93113	14.2433
8.72111	10.896	10.896	12.2742	7.87172	12.4177		8.66658	13.1166	12.7015	12.9106	13.6466	26.2551		10.6967	11.8672	16.1123	22.0854	10.7497	19.7444		8.55222	8.24911	8.95832	10.1921	7.83978	12.9048
7.90981	11.1519	11.1519	11.6982	7.50987	12.7158		9.02662	13.2713	12.3297	12.4067	14.0725	26.968		11.1527	13.513	17.4762	21.4608	11.1032	19.3782		8.46384	8.72978	8.87418	10.2829	7.81174	13.8738
8.27541	11.0511	11.0511	11.8382	7.5977	12.8149		8.49278	12.5432	13.3188	12.1217	13.4345	27.3033		10.9133	12.684	17.7793	20.8092	10.5986	19.9456		8.15318	8.67666	9.18495	10.0418	8.08008	14.0464
8.46155	11.0267	11.0267	12.0757	7.47744	12.544		8.76516	12.7266	12.6728	11.7683	13.6149	24.7521		11.0861	12.6319	16.3015	20.8592	10.8191	18.1205		8.2241	8.5991	9.41782	9.92162	8.67911	13.2758
8.46017	10.6857	10.6857	11.4697	8.04546	13.1571		8.82065	13.5643	11.9318	12.6976	13.9778	23.1869		10.7462	12.958	16.2053	21.4921	10.5774	17.8159		8.34681	8.4082	9.5186	9.79803	7.77727	13.8928
8.41549	11.2503	11.2503	11.6466	7.85332	13.5117		8.66271	13.4483	13.2036	12.5445	13.6284	21.6693		10.8767	13.1443	16.3937	21.6274	10.5775	19.4558		8.60599	8.34534	9.49831	10.5144	7.48219	14.8237
8.49457	11.0994	11.0994	11.7171	7.97226	14.5132		8.63153	13.8495	12.5837	11.9797	12.923	23.7565		11.0135	13.3944	17.1643	20.8395	10.8192	19.5307		8.49058	8.34742	9.19635	10.5801	8.12141	13.7398
8.44872	10.3634	10.3634	12.3267	7.71878	13.1139		8.61952	12.3703	11.8796	12.3487	13.7566	23.2159		10.8855	13.1527	16.1823	21.0694	11.1067	19.2025		8.36892	8.81392	9.51736	10.2669	7.95063	14.4232
8.34795	11.3422	11.3422	12.4399	7.64023	13.2484		8.45492	13.1132	12.2331	12.226	13.8717	25.1323		10.7586	12.7624	15.842	20.7026	10.6251	19.3132		8.34712	8.53553	9.9639	10.2084	8.143	13.0093
8.87266	11.1287	11.1287	12.4263	7.93341	14.5541		8.58182	12.4037	12.7307	12.5129	13.6508	24.7792		10.656	12.6154	15.217	20.5981	10.5933	19.8117		8.28715	8.1244	9.10861	10.312	7.78247	13.8516
8.50132	10.9144	10.9144	12.669	7.38934	13.1367		8.7492	12.7671	11.9972	12.8084	13.7576	22.8211		11.2439	13.3747	15.8516	20.9445	10.6491	20.4579		8.2628	8.59204	9.42483	9.92714	8.11015	13.3119
8.49089	10.6998	10.6998	13.2651	7.46168	14.0406		8.42025	13.2114	12.6959	12.1594	13.7121	19.1649		10.6994	13.6106	15.1101	20.0714	11.1441	19.7066		8.5057	8.49601	9.17994	10.529	8.17952	13.9071
8.47317	11.5718	11.5718	12.2347	8.4494	13.3412		8.49907	12.8763	13.147	11.4962	11.7806	21.4996		10.6902	13.2722	15.4026	20.6517	10.3565	20.1724		8.56256	8.98655	8.99444	10.1295	8.07116	12.7574
8.30291	11.064	11.064	12.4535	7.69536	13.5476		8.97526	13.8441	11.8378	12.7831	11.8395	22.1716		10.7027	12.9855	15.5404	20.8371	11.0181	19.8225		8.35565	8.88041	9.20032	9.92744	7.9072	12.6187
8.40344	10.5786	10.5786	11.9349	7.5369	13.9186		8.68997	12.5372	11.8828	12.5888	13.2082	26.6988		10.9447	13.8095	16.4665	19.2069	10.1972	18.2032		8.17651	8.30747	9.86577	10.3444	7.93117	13.4487
8.5259	10.63	10.63	11.3903	7.8234	13.6439		8.68879	13.2052	13.2107	11.8541	13.3322	26.7368		11.172	12.6805	16.3465	19.8796	10.519	18.699		8.6978	8.37325	9.33782	10.4361	8.16005	12.5167
8.46144	11.176	11.176	11.4778	7.81568	13.663		8.78863	12.6601	12.4385	12.3634	12.4863	26.2583		10.8629	13.6639	17.0555	20.9148	10.8822	19.1638		8.27737	8.65841	9.27758	9.73319	8.16836	13.7563
8.73316	10.5839	10.5839	11.7533	8.11772	13.4703		8.99589	13.3145	12.9959	12.1685	14.0767	24.5175		10.6632	13.1855	16.7843	20.778	10.5799	18.2732		8.20693	8.47007	9.2214	10.0976	7.9692	13.6047
8.39287	10.865	10.865	11.8343	7.68915	14.2051		8.83054	13.0452	12.0929	12.4235	13.8381	26.0437		10.9968	13.3614	17.2062	20.7168	11.2682	18.6979		8.74967	8.46888	9.67132	10.4549	7.85069	15.3879
8.45456	11.0673	11.0673	12.1513	7.6534	12.7004		8.72625	13.2625	12.9623	11.8443	12.6004	25.6226		10.8277	12.9406	16.6755	20.3272	11.0175	18.4045		8.43494	8.63808	9.24085	10.7288	8.54871	12.993
8.15253	10.9859	10.9859	11.5312	7.5463	13.6674		8.58414	12.6848	11.738	12.6673	13.1601	23.9447		11.0012	13.1021	17.3445	20.7423	10.9238	19.2268		8.22949	8.61281	8.82314	9.50112	7.98076	14.5595
8.66505	10.9227	10.9227	12.0447	7.4114	14.9046		8.69473	13.2491	12.966	12.2884	13.03	25.4425		10.7521	12.865	17.1425	20.3272	10.9592	18.8099		7.89649	8.60138	9.19563	9.91235	8.05658	12.3605
8.33466	11.4561	11.4561	12.3322	7.97476	14.587		8.78257	13.8595	11.6823	12.3571	12.7604	23.8296		10.9233	12.9017	17.5973	20.4244	11.0338	19.7004		8.27153	8.45365	9.61871	9.63538	8.00203	11.9714
8.55577	10.8418	10.8418	12.3778	7.62421	14.3394		8.99336	12.9193	12.9287	13.091	12.908	27.3122		10.5096	13.2215	16.8953	20.8289	10.8705	20.5246		8.53672	8.92254	9.31003	10.3522	8.15968	12.896
8.4836	10.7452	10.7452	12.758	7.71093	14.3244		8.67508	13.1702	12.2153	13.1597	12.8456	27.3564		10.8802	12.9951	16.3209	20.9847	11.2743	21.5578		8.1967	8.64052	8.83924	10.5277	8.22127	13.485
8.61499	10.9007	10.9007	12.1845	7.66809	14.4873		8.74235	13.6803	12.3792	12.629	13.4953	26.9873		11.015	12.1289	16.2728	21.6628	11.1248	20.8709		8.66637	8.88692	9.13647	9.57491	7.98554	11.6274
8.60776	11.3133	11.3133	12.0725	7.83463	12.7167		9.05166	14.3531	12.3228	12.2654	13.2575	25.8568		10.7921	12.2403	17.1972	20.3206	11.2022	20.7377		8.58377	8.49628	9.60654	10.1896	7.78268	12.19
8.61194	10.8175	10.8175	12.2437	7.53565	13.4142		8.5412	13.0446	11.6327	12.3394	13.3466	23.3071		10.7171	12.9034	15.5294	21.6075	11.6915	20.9388		8.56286	8.56573	8.7626	10.4705	8.46705	11.2799
8.55764	10.9191	10.9191	12.8692	7.86195	12.8467		9.01129	12.3112	11.7709	11.8169	11.9562	25.4768		11.1475	12.6322	15.8276	21.1488	11.5679	20.348		8.6154	9.10435	9.31951	10.027	8.1398	11.3711
8.75517	10.956	10.956	12.6486	7.62409	13.14		8.91158	11.8204	13.569	11.5555	12.0285	25.3814		10.4502	12.3831	15.636	21.038	11.5764	21.4422		8.50711	8.71425	8.83522	10.166	8.14207	11.4663
8.47757	11.0017	11.0017	12.5731	7.85107	12.9489		9.0431	11.8201	12.2722	12.0916	12.8383	25.7304		10.5183	12.3265	15.6106	21.0279	11.0185	20.2901		8.57955	8.13663	9.24039	9.97106	7.53692	11.7681
8.38577	11.1444	11.1444	12.8686	7.51368	13.0004		9.00447	11.9372	13.2386	11.9587	12.9123	25.2157		10.7399	12.4374	16.348	20.3908	10.9418	19.9441		8.37571	8.42981	8.80389	10.6153	7.80467	13.0555
8.23593	11.201	11.201	12.6643	8.1891	12.5107		8.50568	12.1049	11.8238	11.8089	12.8316	24.7099		10.4044	12.5533	16.6654	20.6641	11.3104	20.1978		8.06389	8.61234	9.6465	10.0368	7.83052	11.7545
8.3692	11.1884	11.1884	13.11	7.66109	12.2762		8.64973	12.4131	12.8677	11.9093	14.0406	24.7817		10.7014	12.6804	16.4696	22.0803	10.7419	20.4894		8.42095	8.62598	9.22259	10.0904	8.32603	11.9485
8.39149	11.4197	11.4197	12.1205	7.54	12.5324		8.93938	11.7979	11.6843	11.5409	13.1946	24.6453		10.5652	13.2656	16.6157	21.7071	11.7747	18.7283		8.28954	8.91826	9.04897	9.72742	8.02889	12.7087
8.23411	10.9903	10.9903	12.4889	7.92732	12.1814		8.78138	11.7314	12.2402	11.7198	13.0471	25.5979		10.6188	13.1281	16.3175	22.227	11.6656	17.7812		8.34518	8.61582	9.25922	10.0355	8.25916	12.89
8.41514	10.8591	10.8591	11.5418	7.96726	12.2607		8.80838	12.3956	12.4975	11.6861	13.064	26.4721		10.8861	13.0386	17.2586	20.7938	10.9255	18.1927		8.35512	8.53457	9.55315	9.45162	8.02773	11.4571
8.57556	11.5009	11.5009	11.9293	8.18721	11.9814		8.88255	11.7516	12.4043	11.6314	13.0558	26.8917		10.5508	13.056	16.9011	20.1629	10.9918	18.1935		8.39965	8.73269	9.31379	9.80374	7.65944	11.5071
8.31333	10.851	10.851	11.9344	7.87458	11.9208		9.00132	12.2239	12.5247	11.4938	13.1048	25.685		10.6649	13.1678	16.1463	19.5113	11.4831	17.9715		8.23803	8.8272	8.69325	10.1658	7.35404	11.9141
8.52593	10.9518	10.9518	12.0755	8.05088	12.2641		9.02281	11.2654	12.4665	11.3408	13.143	26.6103		11.1393	13.525	16.6617	19.6717	11.1676	17.9107		8.62309	8.77021	9.7054	10.1744	8.12736	11.6542
8.63993	11.8078	11.8078	10.8138	7.34492	12.2831		8.77469	11.5418	12.7207	12.0188	13.1535	25.2		10.4795	13.9748	16.5001	18.5137	10.8978	18.6168		8.6149	8.5356	9.20181	9.96625	7.83715	12.1576
8.43469	11.5608	11.5608	11.7911	7.64183	12.7302		8.95443	12.4629	12.4969	11.7613	13.1508	24.5668		10.8584	13.2485	15.6498	20.5293	11.4215	17.9501		8.40023	9.06169	9.08763	9.88565	7.70219	11.9355
8.23338	11.2317	11.2317	11.8679	7.9331	12.4011		8.94989	12.456	11.4774	12.2786	12.4681	25.7342		10.8509	12.834	16.2496	20.6241	11.5793	18.1415		8.4083	8.29148	9.00552	10.1757	7.56839	12.7058
8.64496	11.1199	11.1199	12.2563	7.88171	12.2237		8.79844	12.0001	12.0889	11.6194	12.9484	25.4979		10.8391	13.2012	16.3991	20.9651	11.0704	18.8316		8.45022	8.41696	9.32733	10.3578	7.81872	11.7411
8.81603	10.9918	10.9918	12.1417	7.87567	12.1824		9.03943	13.0661	11.8674	12.5302	12.9738	26.2856		11.2873	13.5447	16.5491	21.1423	11.1683	18.4065		7.88129	8.40581	8.84735	9.90831	7.5841	12.2835
8.15954	11.2381	11.2381	12.0018	7.47836	12.0523		8.55014	12.5872	11.854	11.5399	12.6447	25.7496		10.8185	12.8909	16.1239	19.8882	11.027	18.3999		8.0595	8.74648	9.26569	9.88571	8.08743	12.2491
8.65756	10.9044	10.9044	11.1682	8.0582	12.0874		8.80943	12.1144	10.9615	12.2593	12.8554	26.5657		10.6901	13.3823	15.7885	20.1361	11.7406	18.3482		8.39482	9.05801	9.50946	10.2472	8.05465	11.4994
8.51015	10.5037	10.5037	12.8348	7.92719	11.8736		8.93919	12.5987	11.6326	11.1125	12.3741	25.9154		10.9069	13.1119	15.967	20.1127	10.984	17.8366		8.12721	9.00179	9.53294	10.5142	7.81663	12.4113
8.92921	10.6154	10.6154	12.2579	8.11651	12.098		8.61113	14.2294	12.6259	11.4763	11.8277	26.3125		10.4813	12.8939	15.6032	20.8255	11.685	19.0101		8.34363	8.33166	8.80652	10.3819	8.11863	11.6804
8.55584	10.8803	10.8803	12.4827	7.3743	12.2789		8.92822	12.9139	12.34	12.1529	11.549	25.0048		11.1052	13.2532	15.9534	20.9068	11.1359	18.8971		8.42719	9.03297	8.90363	10.2056	7.59223	11.3842
8.36982	10.9288	10.9288	12.1181	7.51144	12.4565		8.74657	12.6593	12.5195	12.2641	12.54	25.0613		10.8972	12.6185	15.1064	21.3354	11.5474	18.6376		8.10623	8.80137	9.18908	9.97344	7.82213	12.0145
8.65316	10.671	10.671	10.9232	7.26203	12.3686		8.5786	12.6115	10.6939	11.0917	12.6833	26.4877		10.7377	13.0171	15.4999	19.9174	11.6713	18.1007		8.41901	9.16777	9.42382	10.2025	8.07314	13.3476
8.50593	11.0942	11.0942	12.0216	7.66535	12.2069		8.99162	13.5386	11.9309	11.8899	12.932	24.5575		10.5771	12.9921	15.5931	21.2187	11.1489	17.8723		8.18763	8.60155	9.20367	9.83777	8.19705	11.4403
8.69065	10.6155	10.6155	12.3733	8.00076	12.1618		8.64724	13.7249	12.3583	12.1969	12.9927	26.3046		10.7496	13.7107	15.8749	21.0939	11.1688	18.7202		8.40551	8.76928	9.47516	10.0581	7.91458	11.9358
8.63863	10.867	10.867	11.5355	7.82787	12.3714		9.11445	13.4993	11.7046	12.3629	13.5555	26.0534		10.7033	13.7778	16.0847	21.3018	11.453	18.5723		8.42927	8.63436	9.31142	10.5715	8.47053	13.2116
8.8405	11.0971	11.0971	11.8705	7.27812	12.4305		8.98633	12.3013	11.2437	11.9368	12.8803	28.3122		11.1227	12.9483	16.6964	20.048	10.8991	19.1304		8.22846	8.63083	9.3102	9.78922	7.98267	14.1691
8.60807	11.0673	11.0673	12.4859	7.82142	12.7925		8.84642	12.0593	10.873	12.133	13.6425	24.0994		11.089	12.3984	15.8113	20.2855	11.1532	18.75		8.1708	8.909	9.36218	10.5727	7.84269	12.4905
8.75345	11.6551	11.6551	11.7339	7.26844	12.4146		9.04544	11.9956	10.6126	11.7739	14.005	24.9675		10.6699	12.2936	15.7993	19.8457	10.7492	18.9696		8.20101	9.13769	9.15574	9.73847	7.64409	13.2583
8.49782	10.9847	10.9847	10.9954	7.63034	11.9079		8.83422	11.8003	10.9277	11.9572	12.9696	25.4998		10.8214	12.0369	15.5484	20.2018	11.0461	18.165		8.52213	8.67319	9.4045	9.84102	7.94983	13.3491
8.40859	10.8352	10.8352	11.8232	7.52144	12.7573		8.54308	12.8454	10.9954	12.4072	13.1278	26.4787		10.6712	12.3442	15.2407	22.2612	11.3372	17.4175		8.33372	8.86794	9.42142	10.1729	8.57929	16.5699
8.69817	10.9791	10.9791	11.4958	8.1872	12.6311		9.05287	12.4969	11.0448	11.56	13.7324	24.9578		10.7318	11.6978	15.5797	22.031	11.1518	18.3381		8.18281	8.77162	9.38674	10.2343	8.79015	14.9816
8.39015	11.55	11.55	11.8763	7.85308	12.8439		9.99757	11.868	10.9508	11.3972	13.6001	26.2329		10.9288	12.1969	16.4191	21.116	11.6674	18.1098		8.33017	9.28487	8.82335	9.76518	8.28331	11.8999
8.40375	11.2677	11.2677	11.4851	7.30951	12.0216		8.66866	12.2848	10.9657	12.286	13.6511	24.7506		10.622	12.0347	16.1837	20.9571	11.6819	18.9741		8.56655	8.32532	9.15929	10.1194	8.13168	12.628
8.41981	10.905	10.905	11.8586	7.61888	12.3385		8.89184	12.0443	10.6128	11.8482	13.3495	24.2206		11.3629	12.8349	16.2538	20.8311	11.5494	18.8		8.11141	8.99845	9.97752	9.69061	8.24476	12.3985
8.58471	10.7274	10.7274	12.0264	7.77206	11.8718		9.05412	11.8868	11.4262	11.1218	12.8878	24.1501		10.893	12.3786	17.1401	21.0263	11.605	18.1778		8.20395	8.48617	9.56273	10.1639	8.34046	12.2591
8.30526	11.4391	11.4391	11.8662	7.87338	12.7558		8.83546	11.7492	11.0936	11.5676	13.1125	24.466		11.006	11.8405	15.4599	20.5834	11.7188	19.0846		8.15145	8.99161	9.42008	10.4244	7.92083	13.1064
8.56415	10.975	10.975	12.3149	7.60802	11.7272		8.98676	10.047	10.7929	11.7714	12.1607	25.113		10.9172	12.017	16.3303	21.138	10.5845	19.1369		8.0929	8.53859	8.93612	10.0812	8.0544	12.5215
8.67906	10.5915	10.5915	12.1861	7.87125	12.1185		8.70599	10.089	12.6997	11.7848	12.6716	23.3948		10.9339	12.7847	16.3363	20.7296	11.4735	18.9838		8.35151	8.13769	8.99935	10.5085	8.44628	13.0086
8.55015	11.3175	11.3175	12.5773	7.3958	12.6605		8.87045	10.8356	12.0078	11.4153	11.7817	25.5396		10.7337	12.773	16.6655	20.426	11.468	18.4031		8.29693	8.1717	9.55568	10.1307	7.96587	12.829
8.16125	11.0772	11.0772	12.4753	7.59974	12.1905		9.16821	11.5402	11.3478	11.373	11.73	24.4651		10.7352	13.886	15.7253	20.1189	11.0389	18.846		8.12459	8.85578	9.20233	9.97868	7.9076	13.3974
8.67247	11.3863	11.3863	12.7386	7.7672	12.4102		9.0871	10.6927	11.6755	11.4124	13.3598	25.5036		10.7581	13.5527	15.9533	20.6835	10.5562	20.2709		8.46877	7.83952	9.09335	10.4771	8.2536	13.7205
8.53361	10.6413	10.6413	13.1754	7.40859	11.9153		8.80035	10.5406	11.7178	11.9334	12.4101	24.3274		10.9858	13.4019	15.9407	20.653	10.7158	19.9423		8.20357	8.38512	9.06679	9.8488	7.86977	14.658
8.33987	10.915	10.915	12.7472	7.65977	12.4507		9.24083	10.5366	12.1148	11.8617	12.3859	25.9435		10.517	13.4431	16.2223	20.1562	11.3775	19.6296		8.11175	9.07169	9.13048	10.8404	8.00825	14.8986
8.29575	10.589	10.589	11.4029	7.52097	12.4024		8.96717	11.0778	12.9919	11.0941	11.321	26.1014		11.0051	12.9784	17.0871	20.1415	11.375	18.9843		8.53435	8.13322	9.1391	10.0221	7.95928	14.0331
8.3397	11.0648	11.0648	13.2142	8.09472	12.5817		9.18021	11.0979	12.4064	12.2288	12.4592	28.6081		10.7584	14.9335	15.9753	20.0134	11.8687	18.5127		8.10274	8.33323	9.54151	10.6887	7.84722	15.8658
8.31448	11.2956	11.2956	12.7497	7.96922	12.6756		8.70378	11.8222	12.1093	11.6232	12.0605	27.0144		10.8788	15.9675	16.3208	20.4791	11.0532	17.8819		8.38461	8.46012	9.27408	9.91446	8.26775	15.0406
8.45994	11.4108	11.4108	13.1129	7.91922	12.4195		8.64178	10.9137	10.868	11.5178	12.1959	28.6255		11.0635	14.4722	15.9723	20.9732	11.607	18.4447		8.27443	8.20055	9.56133	9.64051	7.6861	16.0443
8.91854	11.0849	11.0849	12.3086	7.81274	12.0206		8.8081	11.282	12.0945	11.575	12.0088	29.4672		10.7345	14.4878	16.4059	20.7301	11.7485	18.5809		8.1365	8.17994	8.96684	10.5007	7.8045	15.0071
8.40208	11.5926	11.5926	12.4912	7.91746	12.3416		8.92575	10.7865	11.9848	11.9507	12.824	30.9276		10.783	14.8043	15.5532	20.619	11.9227	18.4935		7.94065	8.68303	8.83959	10.0108	7.77378	13.5889
8.35563	11.3861	11.3861	12.5746	7.83616	12.2064		8.82923	11.1524	10.8906	11.85	12.0373	29.4448		10.8946	15.9922	16.0508	19.6295	11.5761	18.4125		8.69699	8.85667	8.86459	9.93246	7.43258	13.8615
8.46365	11.235	11.235	13.1279	7.68319	12.4429		8.98516	11.5853	11.492	11.6024	11.5125	28.68		10.9727	14.9651	16.4899	19.8198	12.1424	18.1031		8.54413	8.47479	8.98239	10.1816	7.64991	14.9227
8.30102	11.0507	11.0507	12.9018	7.62481	12.5069		8.69695	10.7911	11.8764	11.3281	11.7346	28.6197		10.7212	14.1491	15.5655	19.6009	11.3645	18.4999		7.99492	8.065	9.3842	9.77711	8.41492	15.7872
8.5717	10.7865	10.7865	13.0663	7.60434	12.3895		8.88586	11.9412	11.4328	12.1375	12.5786	29.6271		10.9903	13.8052	16.021	20.2886	11.8194	17.475		8.22331	8.39968	9.055	9.67871	8.32569	15.4957
8.66691	11.4846	11.4846	11.7949	7.98347	12.1391		9.10859	11.2255	11.6087	11.7012	12.6385	26.7113		11.0472	14.5815	16.1028	19.3462	11.1713	17.5082		8.51667	8.17247	9.18612	10.0804	8.36944	15.6025
8.40521	11.1798	11.1798	12.6737	7.46337	12.346		8.88116	11.8615	12.653	11.1669	12.6273	26.7404		10.8749	14.0095	16.7937	20.6636	11.6897	17.5051		8.50499	8.34189	9.54588	10.4011	7.78471	16.3204
8.34144	10.8846	10.8846	13.0337	7.79729	12.1965		8.90985	11.4389	11.9756	12.1785	12.6059	24.9575		10.3562	13.2305	15.2712	19.9158	12.1665	17.7973		8.08825	8.23569	8.93404	10.2574	7.87321	17.1129
8.46228	10.8651	10.8651	12.3414	7.95973	12.3721		8.77688	11.5772	11.672	11.2865	13.1145	25.0146		11.0774	12.1859	16.0251	21.1917	10.9069	17.6818		8.51504	8.69211	9.04329	9.83612	8.36528	15.2622
8.471	11.2581	11.2581	12.931	7.53268	13.6991		9.00036	11.4783	11.9635	11.2709	12.0545	29.0008		10.5584	12.8575	15.7123	20.2403	11.69	17.8932		8.29514	8.49129	8.78643	10.301	8.0588	15.3628
8.50791	11.6744	11.6744	12.8226	8.17783	13.146		8.96238	11.6131	11.9011	12.1349	13.1481	29.2978		10.7626	13.2076	15.7138	20.2877	11.3182	18.734		8.33395	8.93507	9.3004	9.82453	7.84591	15.1957
8.56466	11.178	11.178	11.4087	7.57991	12.4894		8.65081	11.5063	12.3775	11.9096	12.1541	29.1461		11.027	13.5019	15.4678	19.9193	10.9824	19.5808		8.07747	8.53934	8.84453	9.75776	7.7587	16.7262
8.66009	11.359	11.359	12.7667	7.99454	12.016		8.61592	11.6755	12.3304	11.7314	12.2442	29.2602		11.6123	13.525	16.0376	20.1946	11.3281	18.3023		8.3659	8.9505	8.96442	9.40584	8.39146	15.218
8.62997	11.2275	11.2275	13.274	7.56823	11.9526		8.95905	11.2198	12.583	11.4639	12.7964	29.0559		11.0328	12.9323	15.9036	21.5019	11.0626	18.7506		8.36762	8.58155	8.8909	10.4828	8.36992	16.2991
8.44342	11.4778	11.4778	12.3914	7.69181	11.7399		8.8064	11.7394	12.1283	11.1901	13.2358	28.8653		11.1431	12.5626	15.2152	20.8019	11.4413	19.3309		8.3602	8.56258	9.55393	10.4421	8.56865	16.51
8.43568	10.802	10.802	13.087	7.83422	12.1498		8.99036	11.4455	11.9488	11.5677	13.7251	30.704		10.8327	12.5821	15.9178	21.0423	10.8671	18.7294		8.33936	8.31574	9.09374	10.33	7.94464	13.8159
8.27832	10.9023	10.9023	12.4705	7.84896	12.3176		8.47134	11.6745	12.105	11.8503	13.6104	27.7447		10.8977	13.3563	14.9838	21.7838	11.6892	19.3296		8.24565	8.99458	9.3708	11.144	7.76625	13.6605
8.37721	11.2678	11.2678	12.7129	7.89651	13.0927		8.75691	11.4326	11.6649	11.5473	12.8864	27.9611		10.9894	12.6269	15.0605	20.6005	11.3546	18.4115		8.5069	8.42265	9.00232	10.5232	7.96561	15.526
8.26165	11.4626	11.4626	12.7447	8.1602	12.3277		8.7778	11.3917	12.5206	11.751	12.5456	28.4425		10.6599	13.0612	15.4114	20.1361	11.6464	19.9073		8.27649	8.75021	9.46814	9.50165	7.87922	14.8692
8.1402	10.9237	10.9237	13.3835	7.97352	12.8715		8.4537	11.2935	12.4067	11.3818	12.2777	27.5799		10.955	12.2401	15.756	20.3713	11.5992	19.9488		8.23264	9.37589	9.20765	10.1763	7.97889	14.0813
8.5826	10.599	10.599	12.3997	7.94505	12.1053		8.62526	11.3677	12.0267	11.8657	12.0928	26.8608		10.8287	13.4639	15.5911	20.5207	11.0952	18.6648		8.19815	8.15414	9.28375	10.2396	7.76625	16.5748
8.43939	11.086	11.086	12.917	7.8314	11.9593		8.78226	11.9612	12.9762	11.1829	12.1495	26.8627		10.9852	13.522	15.1497	20.4776	11.0456	19.4047		8.09015	8.56263	8.90445	10.3155	7.52335	14.6287
8.49413	11.2443	11.2443	12.9318	7.88511	12.4826		8.53764	11.2076	13.4931	11.8617	12.3676	24.9108		10.8805	13.0272	15.4321	20.208	10.8158	19.0117		8.21849	9.0599	9.38902	10.3619	8.15947	14.1953
8.4602	10.9927	10.9927	12.6386	7.62431	11.9232		8.37792	11.4112	11.9002	11.6634	12.2228	27.9475		10.9025	12.2585	15.4647	20.0367	11.0032	17.1247		8.41241	8.90635	9.41102	10.253	8.51584	14.0774
9.20551	11.0302	11.0302	12.39	7.77645	11.5311		8.64801	10.7887	12.898	12.0802	12.5204	27.0084		10.6348	13.0102	15.1753	20.3098	10.4784	15.8232		8.20255	8.41204	9.03593	10.1429	7.87382	13.9825
8.48715	10.8793	10.8793	12.5447	7.50561	11.8647		9.07794	11.0671	13.2031	11.8712	12.8699	26.8499		10.9245	12.8866	15.5835	20.4056	11.2684	17.6377		8.38986	8.72815	9.13605	9.43476	8.26444	13.5846
8.64677	10.7551	10.7551	12.3631	7.83941	12.5578		8.72419	11.5808	12.3795	11.4182	13.6055	26.4697		10.5314	12.3901	15.6446	20.8428	11.1126	18.8946		8.70223	8.08298	9.05171	9.71965	8.2354	15.8748
8.43911	11.2098	11.2098	12.531	7.97024	11.6481		8.71121	10.9527	12.1919	11.7741	13.6365	25.6654		10.347	12.2917	15.4044	20.0419	11.7136	17.1085		8.27972	8.61226	9.42054	10.4642	8.44915	13.1057
8.89789	10.8875	10.8875	12.6054	7.80288	12.2291		8.68955	11.0046	12.647	11.267	12.6395	27.1565		10.2373	13.219	15.4085	19.9045	11.3389	17.6404		8.5927	8.66527	9.23245	10.9541	8.19152	15.1198
8.40629	11.2047	11.2047	12.5011	8.04252	11.5911		8.90649	11.657	12.7027	11.5597	12.9745	28.387		10.7055	13.0225	15.053	19.8733	11.1442	16.6939		8.35389	8.38574	9.1883	10.8167	8.23298	12.6943
8.28578	11.5633	11.5633	12.6739	7.95833	12.7916		8.85554	11.7431	12.9375	12.1263	12.5365	26.9401		11.1102	13.1602	15.5257	20.4594	10.7009	16.171		8.75468	8.21408	8.91955	10.788	7.94841	13.4828
8.60229	11.8449	11.8449	12.583	8.02176	12.7361		9.18121	10.8754	12.7913	11.91	12.991	26.1022		11.1089	13.3334	15.5178	19.8147	11.0523	16.5328		8.6219	8.569	8.54789	11.2181	7.34294	13.6884
8.52107	10.7079	10.7079	12.8806	7.65545	13.2237		8.53631	10.9567	12.5049	10.6502	12.2622	25.433		10.7501	13.0131	15.9034	20.536	11.3107	17.0362		8.24086	8.34243	8.8396	11.5576	7.92304	11.9272
9.99181	11.1465	11.1465	12.3704	8.1551	13.4572		8.74706	11.0095	12.7051	11.1808	13.6089	26.166		10.7007	13.362	15.6101	20.667	11.8268	16.3719		8.44668	8.30553	9.32632	10.9327	7.37033	13.0352
8.0603	11.7106	11.7106	12.1797	7.69998	13.116		8.97807	11.3494	13.352	11.7884	13.1955	26.125		10.4294	13.1507	15.3219	20.3234	12.0904	16.7023		8.65543	8.09223	9.13127	11.4363	7.68811	10.7605
8.825	11.0374	11.0374	12.9041	7.78797	14.1758		8.90013	10.6252	13.4129	10.9429	13.3008	23.6444		11.0335	13.1569	16.0437	20.9341	11.5487	17.1341		8.35561	8.78169	8.89023	10.2842	7.88473	11.1586
8.63329	11.0366	11.0366	13.1811	7.98806	14.0879		9.08406	11.0958	12.8044	11.0073	13.2405	23.812		10.6044	13.4574	15.6716	20.6514	10.4614	17.5533		8.6439	8.76148	9.32595	10.3707	7.73483	12.3465
8.22536	11.2251	11.2251	12.3057	7.93706	13.9913		8.71951	11.3845	12.5385	11.7003	13.278	24.2002		10.4126	12.5745	15.4163	19.7008	11.4694	17.4253		8.706	8.84727	9.2491	9.98995	7.63743	13.5163
8.4004	11.5012	11.5012	12.322	7.69897	13.967		9.22524	11.478	12.6417	11.3918	13.9796	23.5048		10.9129	13.1558	15.6076	19.4272	11.119	17.1197		8.36285	8.58009	9.56872	10.2382	7.69169	14.258
8.67241	10.796	10.796	12.449	7.93017	12.8462		8.89203	10.4176	12.7804	11.8517	13.3723	25.0276		10.6068	13.4354	15.4293	19.9608	11.4942	17.1165		8.31902	9.00969	9.23055	10.5515	8.05299	13.0726
8.40769	11.7424	11.7424	12.5571	8.15635	13.5803		8.79978	11.277	12.4731	11.8844	13.6091	24.2328		10.9533	13.4906	14.6916	19.7446	11.56	17.6983		8.73176	8.70932	8.99448	10.7922	8.75104	12.4078
8.36183	11.228	11.228	12.4101	7.70726	13.9637		8.73753	10.5722	13.1136	11.6274	13.8453	25.0208		10.7728	13.5019	15.5071	20.5279	10.93	18.2593		8.41595	8.98401	9.51367	10.7124	8.46029	12.5105
8.3353	10.738	10.738	13.2035	7.5728	12.9035		8.64952	10.6797	12.8733	12.2316	14.186	25.0068		10.4612	13.396	15.8753	21.0687	11.704	17.367		8.6088	8.24701	8.81232	10.6761	7.65881	12.8086
8.84381	10.8045	10.8045	12.7858	8.07812	13.412		8.6872	11.0439	12.2095	11.8208	13.7624	28.1755		10.804	13.2183	15.1094	19.4964	10.9538	16.7782		8.71611	8.14189	8.97058	10.2837	7.97244	13.1012
7.99173	10.7243	10.7243	12.3737	7.81969	13.6616		8.61456	11.1959	12.386	12.3051	14.0978	27.4349		10.5597	13.6302	15.305	19.9951	11.061	17.1391		8.33951	9.03857	9.09376	10.6822	8.41864	11.8021
8.82549	10.5291	10.5291	12.3024	7.71158	13.9433		8.73346	11.073	12.206	12.1129	13.1365	28.4755		10.5373	13.7286	16.05	19.331	11.0531	17.1369		8.44011	8.8218	9.03723	11.222	8.4751	13.6982
8.56693	10.5552	10.5552	12.5242	7.72513	14.6124		9.20231	10.9306	12.6477	12.6246	13.3315	25.5794		11.0833	13.0504	15.4002	20.3418	11.2769	16.748		7.91095	8.74426	8.95472	10.8021	8.22738	12.4995
8.41876	10.0549	10.0549	12.7327	7.81463	13.9365		8.93159	10.7791	12.0927	11.812	13.0808	27.4551		10.7719	15.1013	15.2759	20.0805	11.2657	16.6013		8.13968	8.42273	9.04436	11.7836	8.0481	11.5918
8.65201	10.6416	10.6416	12.8733	7.9144	13.8848		8.90314	10.9363	11.895	11.6952	12.8014	26.3212		10.8583	15.9726	15.0041	20.7463	11.6905	17.374		8.66122	8.93336	9.24955	10.7621	7.7933	12.0586
8.85165	10.2773	10.2773	12.7417	7.74533	13.4343		9.1172	10.7802	11.4501	12.4	12.6537	27.6489		10.7581	15.6793	15.0466	21.1709	11.2003	17.71		8.2045	8.5055	9.13112	11.0839	7.34816	11.1134
8.80267	11.0828	11.0828	12.4559	7.67767	13.9644		9.12656	10.9229	12.0549	11.0012	12.7184	26.6648		10.9352	14.629	15.0498	20.4788	10.6773	17.1776		8.08412	8.82219	8.85335	11.7517	7.98728	11.4119
8.28245	10.9676	10.9676	12.0161	7.83444	13.6395		8.76416	10.9174	11.8575	11.8327	13.1348	27.2315		10.6406	14.7418	15.5373	20.227	11.1123	17.5416		8.19933	8.34615	8.74618	10.8897	8.08241	11.7894
8.69891	11.0649	11.0649	11.7528	7.33644	14.6996		9.13343	10.6106	10.9783	11.9531	12.6657	26.4413		11.0096	15.2681	15.4869	20.4593	10.6649	17.7007		8.21804	8.12819	9.33087	11.0529	8.18279	12.2978
8.48133	10.9834	10.9834	12.4023	7.94216	14.0697		9.2266	11.11	11.4228	11.5881	12.6507	26.6649		11.0714	14.7089	15.6214	19.6486	10.6507	17.3002		8.09174	8.42611	8.86274	10.748	8.08597	11.4986
8.8741	10.636	10.636	13.0092	7.9171	15.178		8.75108	11.3687	10.7923	12.2702	13.2615	26.6019		10.5376	14.4286	15.0928	20.7857	11.1117	17.6323		8.08557	8.33102	9.79996	10.2904	8.60413	11.8607
8.47772	11.3084	11.3084	12.0543	7.78077	14.8509		8.74172	11.1644	12.622	11.5517	12.4492	26.495		10.9801	14.3051	16.2145	20.8836	10.451	18.7515		8.03218	8.42276	8.87181	10.8853	8.26405	11.641
8.55874	11.4035	11.4035	12.4839	7.62513	13.697		9.13592	10.8236	12.908	11.6901	12.9137	25.994		11.0497	13.2126	15.6411	20.3609	10.9669	17.5371		8.47564	8.42569	9.2985	10.2937	8.24278	10.8911
8.51622	10.8532	10.8532	12.8957	7.83025	13.4332		8.75515	11.4429	12.0853	11.8908	14.05	27.1416		11.0813	14.3384	14.7011	21.3136	10.5269	17.0213		8.39095	8.77572	8.95385	10.2316	8.22178	12.0923
8.37923	10.8838	10.8838	12.6754	7.75505	13.7865		8.49191	11.1063	11.7142	12.0702	13.3005	26.8703		10.915	15.1419	15.3986	19.6105	10.5048	17.3005		8.35801	8.47904	9.16095	11.4482	8.08101	14.0271
8.77688	11.9574	11.9574	12.4577	8.12208	15.1042		8.75708	11.2905	12.3673	11.9473	12.5235	27.2282		10.8693	15.2275	15.7486	20.0361	11.1193	17.043		8.77151	8.24403	9.22946	10.8077	7.5257	12.9155
8.2626	11.2569	11.2569	12.4238	7.47463	14.1431		8.78385	11.5108	11.8104	11.8116	13.1034	28.2853		10.5556	14.6849	15.8968	20.6285	10.5255	16.7573		8.75262	8.53235	8.93623	11.0964	7.87918	13.1175
8.21273	10.699	10.699	12.6762	8.03868	14.074		8.84641	11.3182	12.1658	11.7326	14.1807	27.789		10.8905	16.2635	15.4932	20.2425	10.6775	17.7549		7.89362	8.40806	9.82904	10.007	7.56963	11.8283
8.33343	11.8899	11.8899	12.8478	7.82992	13.5715		8.86347	11.0219	12.1549	12.2142	13.4178	27.7693		10.995	14.4197	15.6953	19.3224	9.76858	17.4004		8.35998	8.59787	8.81268	10.4082	8.30032	13.0122
8.6494	12.1312	12.1312	12.2129	7.87702	13.5824		8.46105	11.5025	12.6832	11.4848	12.5978	26.6879		10.9577	13.1994	15.8613	19.2036	9.73974	17.7238		8.02337	8.62412	9.41427	10.8122	8.08565	11.5411
8.49772	10.9235	10.9235	12.0205	8.33511	13.2622		8.52528	11.5504	12.6906	11.6251	13.423	26.2005		11.447	12.6156	15.8853	20.0494	10.3805	19.1612		8.3705	8.61713	8.7582	10.9847	7.81948	11.4253
8.39119	10.7976	10.7976	12.19	7.91517	13.8136		8.60305	11.098	12.4972	12.0796	13.6682	27.6523		10.775	12.8888	15.0488	20.8626	10.3668	18.0701		8.47824	8.5821	9.5175	11.0695	7.56836	12.8908
8.58563	10.6088	10.6088	12.4828	7.64034	13.1692		8.78846	10.4966	12.0685	12.0673	12.8815	26.4592		10.7019	13.0107	15.5737	19.1325	10.2997	17.2701		8.61987	8.95911	9.23241	12.2778	7.87031	11.9322
8.41086	11.1701	11.1701	12.9162	8.16542	13.8442		9.15809	10.8465	11.7195	11.5169	12.3228	27.6933		10.7597	12.74	15.376	20.1439	10.6219	18.7457		8.44724	8.7153	9.23159	11.1271	7.52177	12.3366
8.58365	10.7469	10.7469	12.8595	8.11675	13.858		8.82563	10.6214	11.3741	11.4178	12.3994	27.2295		10.9212	12.5457	15.5883	20.1644	10.5731	17.8285		8.22642	8.75821	9.18592	10.6792	8.28602	12.2645
8.59778	10.8481	10.8481	12.0417	7.80662	14.1057		8.85539	11.0288	11.2231	11.7273	13.6138	28.1687		10.8209	12.7623	15.5472	21.2154	10.9194	17.4864		8.3184	8.48989	8.58341	11.162	7.74677	13.1527
8.24516	11.0913	11.0913	12.3694	8.10416	12.9817		8.86592	11.1527	11.0502	11.6577	12.2371	27.9863		10.7377	13.5102	15.3307	20.7412	9.95898	17.1692		8.07229	8.66444	9.07869	10.668	7.74923	13.4072
8.30543	11.2747	11.2747	12.263	7.67824	12.9378		8.84157	11.1281	11.1902	11.5876	12.3533	29.9327		10.2773	13.5941	15.5914	21.7057	9.8731	17.079		8.49856	9.16344	9.0635	10.7085	7.99021	14.2716
8.7693	11.0498	11.0498	13.2084	7.77165	12.477		8.85644	10.8761	11.0469	11.7545	12.0395	27.9647		10.8273	12.5562	15.6149	20.2295	10.2313	17.264		8.55345	8.02115	9.22226	11.3081	8.22643	12.7472
8.34715	10.835	10.835	12.748	7.81841	14.4248		8.6129	10.2915	12.0023	11.5931	12.6132	28.5138		10.8188	13.1024	15.2419	19.0173	10.3658	17.9439		8.26979	8.45444	8.46244	11.1847	7.57183	16.3514
8.90891	10.9965	10.9965	11.062	7.81142	14.1509		8.22594	10.5756	11.6453	11.7395	13.1646	28.1604		11.1474	12.9352	15.2432	19.2784	10.5313	17.6828		8.30005	8.38481	9.26441	11.2467	7.60759	19.022
8.69219	11.3826	11.3826	12.4005	7.50837	13.6543		8.77626	11.3378	11.0857	10.7241	12.9736	26.6796		10.7944	12.73	15.896	21.5208	10.5035	17.546		8.31454	8.33205	9.12651	10.3998	8.16452	17.1592
8.69952	11.1457	11.1457	11.4889	7.68635	13.7475		8.40965	11.435	11.7556	11.4477	12.7888	26.9733		10.9393	12.6424	15.5338	20.4384	10.4225	17.6011		8.30472	8.26493	9.13787	11.2117	7.69006	16.4926
8.56977	11.5472	11.5472	11.6135	7.95637	13.333		8.38812	11.0934	12.3024	10.6726	13.0238	27.8706		11.1557	12.7903	15.7975	21.087	10.3789	17.9857		8.17369	8.39405	9.05562	11.0913	7.34491	17.049
8.49945	11.3477	11.3477	10.887	7.51852	14.6487		8.67099	10.6584	12.4992	11.421	12.6114	27.9689		10.943	12.4421	14.9949	22.2012	10.3121	18.1744		8.15509	7.96541	9.02446	11.4337	7.73769	16.8825
8.66953	10.9019	10.9019	11.4298	7.70299	13.4456		8.69009	11.4021	12.221	11.8473	12.3806	27.1392		11.0206	12.9661	14.6432	19.9712	9.75298	17.6008		8.32935	8.68117	9.40023	11.7677	8.09922	15.0228
8.34162	10.9125	10.9125	12.3125	8.29482	13.7466		8.79989	11.6188	11.5994	11.5674	12.6997	25.0352		10.9776	12.6982	15.2352	19.9917	10.3157	18.0274		8.40166	7.93758	9.57527	11.3315	8.04124	17.1296
8.51026	10.7034	10.7034	11.1721	7.97274	14.4943		8.76659	10.6073	11.6872	11.6553	12.7391	25.8378		10.3959	12.5533	14.7317	20.9234	10.1489	17.5884		8.19809	8.13515	9.5117	11.3159	8.17768	15.9362
8.5862	11.1266	11.1266	12.5706	7.52161	14.2578		8.76029	11.106	12.2728	11.6208	13.3055	26.3378		11.0647	13.1946	15.093	20.3272	10.5573	18.4971		8.26033	8.39592	9.0173	11.2456	8.20172	18.3834
9.09969	11.1235	11.1235	11.8966	7.24791	14.77		8.51542	11.7824	11.9755	11.4735	12.6907	24.2719		10.9285	13.0653	14.9273	18.3502	10.1238	17.5455		8.33794	8.47322	9.10495	11.0005	7.52464	16.5506
8.75219	10.8731	10.8731	11.4683	7.93243	12.6963		8.74296	11.9531	11.5184	12.2921	13.2107	24.6031		11.192	13.5504	15.1384	21.1609	10.3288	18.189		8.19239	8.36651	8.82168	11.0536	7.90775	17.4674
8.36926	11.2082	11.2082	11.1483	7.65833	12.9717		8.67544	11.2482	12.5706	11.7564	13.588	24.7447		11.195	13.0731	14.9685	20.5063	10.4752	17.1797		8.47937	8.62284	9.41128	11.3355	8.1329	17.7569
8.44325	10.9927	10.9927	12.077	7.77209	12.7378		8.84691	11.1934	11.7635	11.7974	12.6072	24.2097		11.1375	13.1767	14.4159	20.4366	10.3678	18.3796		8.12457	8.37211	9.78603	11.7549	7.87491	17.3251
8.27544	11.0567	11.0567	12.798	7.84742	13.698		8.70626	11.9048	12.1378	11.1158	12.9809	25.2706		11.1667	12.9025	14.9401	19.9445	10.5878	18.29		7.96144	8.7033	9.1797	11.7089	7.33088	16.4005
8.36463	11.2923	11.2923	12.4125	7.58644	13.2654		8.48842	11.3529	12.3901	11.6978	13.0614	22.9597		10.6765	13.4611	14.963	20.1808	10.1214	18.0696		8.35397	8.44518	8.83135	11.5491	8.04297	16.6514
8.41525	11.0587	11.0587	12.0507	7.5242	13.0322		8.43105	10.8081	12.2605	11.4954	12.7606	23.1477		10.7546	12.8688	14.5532	20.2745	10.4162	17.7706		7.78209	8.37891	9.88831	10.8703	7.95933	14.6019
8.38156	11.4166	11.4166	12.6671	7.86088	12.85		8.58442	11.8575	11.7465	11.5955	13.0759	21.1604		10.8683	12.6039	15.0355	20.2835	9.93234	17.5215		8.20002	8.30941	9.63549	10.9127	7.70559	14.1788
8.24693	11.3994	11.3994	11.778	8.27646	13.0318		8.89182	10.8025	12.1962	12.0974	13.0215	22.01		10.6907	13.0553	14.8663	19.6191	10.6148	17.9383		8.27123	8.94084	9.28564	11.5481	8.31436	14.8578
8.53634	11.7045	11.7045	12.6259	8.07334	13.8566		8.42949	11.4879	11.4458	11.0629	11.9357	21.8687		11.0204	13.234	15.3701	20.0357	10.558	16.7103		8.65354	8.52988	9.20703	11.8886	7.9951	17.3637
8.1984	11.0601	11.0601	12.0772	8.13882	13.9118		8.96804	11.0853	12.42	11.4278	12.9228	20.6912		10.9812	13.4665	14.8029	20.1179	10.1915	17.4016		7.99974	8.20593	8.95871	11.0899	7.48399	14.5569
8.41348	10.8051	10.8051	12.9038	8.1378	13.3005		8.50747	10.5815	12.5273	11.3806	13.3178	20.7149		11.3011	12.8715	15.2156	19.7398	10.5434	17.0838		8.39925	8.30946	9.23112	10.0035	8.05155	16.0679
8.32304	11.5015	11.5015	14.3137	7.95993	13.2584		8.67476	10.8404	11.9959	11.068	12.8258	23.5801		10.5867	13.1155	14.7728	20.2434	11.2272	17.7633		8.64917	8.36331	8.92469	10.9927	7.98618	13.9003
8.45819	11.328	11.328	12.6128	7.93576	13.735		8.67163	10.7366	11.7937	11.2241	13.2844	22.6609		10.8879	13.6547	14.4503	20.8461	10.9742	17.479		8.55078	8.23964	9.2227	11.1436	8.01196	13.9007
8.49288	10.6369	10.6369	11.9325	7.73722	12.8383		8.55968	10.7309	11.3603	10.5874	13.0383	23.399		10.9697	12.4437	14.799	20.5986	10.3266	17.2144		8.43624	8.55827	8.80828	10.5506	7.82392	12.9767
8.36331	10.426	10.426	12.7579	7.78797	12.8986		8.56861	10.6666	12.7824	10.8928	13.112	22.363		10.5663	12.8711	13.9819	20.6952	11.1675	17.917		8.07299	8.17571	9.18687	10.518	8.18496	14.0358
8.55922	11.5208	11.5208	12.4167	8.29671	11.6612		8.71186	10.7937	12.1995	10.7821	12.0876	24.4356		10.9723	12.7195	14.8235	20.0298	10.6532	16.4755		8.5182	8.73372	9.05067	11.1905	7.91013	14.789
8.51508	11.3102	11.3102	11.1271	7.98913	13.9056		8.35846	10.4568	12.1518	10.5225	12.8286	22.6989		10.7554	13.2663	14.7182	20.4052	9.65995	17.3		8.40513	8.9949	8.87117	11.1462	7.87796	13.0521
9.02777	11.0438	11.0438	10.2495	8.04955	13.3906		8.73636	10.7633	12.3641	9.79907	13.4453	21.441		11.1	13.2099	14.6692	19.4214	10.3367	17.3048		8.04101	8.62784	9.17083	11.4651	8.35428	14.3416
8.45872	11.8115	11.8115	11.412	7.69242	14.6946		8.5079	11.049	11.3915	9.12565	12.9028	22.2071		10.7514	13.1021	14.6867	19.1728	10.714	16.9706		8.26769	8.03292	9.67457	10.6637	7.44334	12.5819
8.30852	11.5684	11.5684	12.0921	7.93818	14.6602		8.7503	11.7241	11.7079	9.15728	12.4583	22.4329		10.9773	12.6417	14.7873	18.9773	10.2354	16.9216		8.29702	8.35461	8.58329	10.9236	7.64572	13.0308
8.50796	10.9551	10.9551	11.8468	8.06363	13.9547		8.4919	11.3363	11.5908	9.21977	12.769	21.5972		10.6884	12.8285	14.4456	20.5162	10.824	17.7374		8.32252	8.59832	9.32494	10.6696	7.53565	12.6393
8.47567	10.7975	10.7975	11.0983	8.0759	13.196		8.5676	10.7162	11.5486	9.34855	12.8213	21.1782		11.159	13.2949	14.4278	18.0455	10.621	17.9746		8.25535	8.74735	8.92234	11.0359	7.91018	13.6154
8.61871	10.5674	10.5674	11.731	7.8499	12.719		8.92015	11.2223	12.4295	10.1788	12.957	21.532		10.6963	12.9146	14.2777	20.7675	10.8315	18.9595		8.23724	8.70233	8.84841	11.0216	8.12279	13.2828
8.60886	10.99	10.99	12.2804	7.7402	13.6488		8.75087	10.8341	12.2492	9.01937	12.6152	21.2593		10.7427	13.507	14.1041	19.4193	10.726	17.6978		8.43473	8.34349	8.23702	10.7559	7.89558	12.7841
8.48297	11.0627	11.0627	11.8671	7.64663	12.9423		8.51002	11.1968	12.1439	9.33621	12.7368	22.4845		10.837	12.9767	14.548	20.3018	10.7317	17.7626		8.25318	8.70729	9.08525	10.5158	7.51769	10.8001
8.30903	11.5702	11.5702	11.1692	7.80848	13.4554		8.69293	10.9695	12.0015	9.4428	13.0721	22.5		10.9329	12.5289	13.993	21.1897	10.7003	17.9574		8.36501	8.02687	9.49042	10.3576	8.18489	9.40671
8.64728	11.094	11.094	11.0549	7.54188	13.4173		9.13435	11.2287	11.8543	9.16201	13.135	23.3373		10.6905	13.3383	14.6684	20.1963	10.9622	18.0108		8.25142	8.56431	8.97426	10.0096	7.83488	10.0847
8.22929	11.3817	11.3817	11.4462	7.63378	13.2731		8.7168	10.4885	12.429	9.31144	13.0128	23.3875		10.7155	13.3635	14.6663	20.1814	10.3744	17.139		8.74678	8.36579	9.29756	9.95151	7.96205	10.591
8.3101	11.3962	11.3962	11.3038	7.61523	12.9902		8.86014	10.6586	12.4876	9.19653	12.6766	24.686		11.0181	13.2209	14.8005	19.5457	10.4376	18.2918		8.25778	8.93775	9.6529	10.4482	7.97648	11.3437
8.55733	12.014	12.014	10.3329	7.92272	13.4426		9.41944	10.6103	13.0175	9.40359	12.8012	21.8326		10.675	13.3414	14.3491	20.6038	9.9758	17.8307		8.31781	8.45295	9.56716	9.87259	8.00281	10.712
8.19777	11.4755	11.4755	11.0345	7.72098	14.1627		9.32772	10.3918	12.5531	9.23531	13.1774	23.5641		11.0949	12.799	14.2538	19.8671	11.0378	17.534		8.21945	8.63841	9.1911	9.99793	7.81544	12.0576
8.56882	11.2394	11.2394	10.8342	8.11553	13.1273		8.76004	10.7455	12.538	8.84921	12.4765	24.24		10.9318	12.8908	14.6215	20.1704	10.5966	17.5275		8.33566	8.30652	9.10755	9.99833	7.92862	11.8163
8.34233	11.0829	11.0829	11.8689	7.74019	12.8158		9.04366	10.4328	11.7195	9.03333	13.2098	24.5086		10.9083	13.217	14.6801	19.9167	10.53	18.4162		8.58503	8.49814	9.49625	9.59476	7.70546	11.3271
8.46844	11.3737	11.3737	11.273	7.84625	12.764		9.082	10.8786	12.2646	8.9415	12.8692	21.1619		11.1628	13.4499	14.8738	21.0803	10.5174	18.6649		8.53953	8.64302	9.26693	10.1477	8.12413	11.9092
8.42103	11.0178	11.0178	11.5319	8.08693	13.1177		9.02743	10.8949	13.1525	9.54889	13.4176	20.9888		10.9346	12.7752	14.7115	20.7087	9.55415	18.5093		8.49244	9.2303	9.49225	10.6983	7.80576	11.9841
8.62064	10.9826	10.9826	11.6841	7.57048	12.6605		9.25008	10.7925	12.8915	9.2408	13.6188	21.8407		10.6819	13.1932	14.9883	20.6058	10.3346	19.0995		8.61792	9.03907	9.39174	9.78697	7.8866	11.7871
8.52774	11.2443	11.2443	11.3743	7.75128	15.951		8.8705	10.5904	12.6993	9.32508	13.5708	21.4098		10.9866	12.9473	14.8521	19.879	10.1422	18.6827		8.40801	8.80448	9.40074	10.2352	7.66328	10.8644
8.43518	12.3229	12.3229	11.9117	7.57577	13.9402		8.88398	10.7528	12.6995	9.91287	12.4524	21.2949		10.6926	13.4384	14.4427	21.4892	10.1821	18.4208		8.37248	8.90423	9.53513	10.7513	7.66768	12.3658
8.42855	12.124	12.124	12.0053	8.13237	13.0826		8.85491	10.585	12.1665	10.0362	12.9752	19.8035		10.6119	12.7731	14.8279	20.3563	11.0023	17.2027		8.51975	8.56824	9.25994	10.1301	7.62739	11.9667
8.62727	10.7545	10.7545	11.3722	7.97444	13.5314		9.1098	10.9214	12.478	9.17717	12.366	19.463		10.9627	13.3134	14.902	19.3684	10.3984	19.2671		8.44718	8.24123	9.44547	10.0041	7.84048	11.3104
8.28199	12.1297	12.1297	11.5288	7.95139	13.415		8.83336	10.8351	12.4116	9.24399	12.9265	23.7137		10.7191	12.9458	14.8147	19.641	9.45424	18.7646		8.53409	8.75887	9.15752	10.1579	8.14274	11.9839
8.53194	11.445	11.445	10.8236	7.8057	12.9619		8.87369	10.6034	12.5155	9.05433	12.8815	22.3227		10.9673	12.6498	14.966	19.5724	10.0388	18.9647		7.9648	8.37605	8.8057	11.0287	7.96675	11.3746
8.63107	10.8598	10.8598	10.6796	7.53529	13.175		8.90174	11.5493	13.1107	9.34412	12.7454	21.9885		10.9353	12.4842	14.7476	20.4437	11.085	18.5759		8.39049	8.42604	9.52025	10.4017	8.17199	11.5988
8.61179	10.5269	10.5269	11.3664	7.99315	13.0495		8.65576	10.7694	12.2951	8.99941	12.6184	21.3616		10.9482	12.5165	14.9172	19.3785	10.6117	18.677		8.30318	8.15248	9.13182	10.0266	8.0136	11.8027
8.64751	11.0141	11.0141	10.7983	8.11527	13.3911		9.11927	10.7305	12.4837	8.68416	12.8606	22.7573		11.0292	13.2051	14.207	20.0889	10.2947	18.7698		8.34541	8.71896	8.4434	9.88942	7.78938	11.8721
8.49624	11.3173	11.3173	11.1352	7.70728	13.1842		8.83904	11.1239	12.3414	8.8091	12.8921	22.0304		10.6244	12.799	14.5634	20.3593	10.0642	18.5845		8.5932	8.65845	8.36636	9.99645	7.36842	12.467
9.04711	10.793	10.793	11.4221	8.1289	13.6206		9.13955	11.1688	12.5003	9.24669	12.399	21.662		10.8058	12.9759	15.0048	19.0659	10.3524	17.8483		8.26918	8.98615	9.17595	10.1927	7.99555	11.6551
8.80382	11.0423	11.0423	11.1719	7.70095	13.901		9.07807	11.695	12.2771	9.22216	12.7589	22.7285		11.051	13.4914	15.7257	19.1139	10.4444	18.4235		8.46492	8.58839	9.28299	9.82074	8.25381	11.1673
9.00784	10.9232	10.9232	10.8679	7.57159	13.7392		8.85216	11.5414	13.2638	8.79829	12.659	21.3418		10.6786	12.9677	14.8292	19.4846	10.3137	17.1401		8.36526	8.73675	8.65834	10.0939	8.05597	11.2641
8.80689	11.5388	11.5388	11.3888	7.81747	13.7354		8.75763	10.9069	13.1835	9.11713	13.069	20.9453		10.7068	12.3417	15.3875	20.0468	10.5919	19.3443		8.2632	8.65056	9.18759	9.57088	8.25137	11.2848
8.66938	11.6797	11.6797	10.5692	8.08478	13.1333		8.99741	10.5168	12.5911	9.17299	12.6594	21.9947		10.8064	12.6645	15.3321	20.4702	10.9342	18.4371		8.18003	8.68772	9.22983	10.191	8.3951	10.7466
8.67094	10.8973	10.8973	11.6047	8.02511	12.1159		8.91499	10.6974	12.4532	9.19111	12.3796	25.0518		11.044	13.2624	14.907	20.055	10.2398	18.0178		8.17855	8.81559	8.86672	9.97199	7.86987	10.7085
8.76185	11.4454	11.4454	11.249	7.72561	11.9766		8.65557	10.8342	12.9941	9.38421	12.8206	23.2483		10.6862	12.8184	15.3197	20.585	10.6598	18.1193		8.4744	8.97386	9.17918	9.96068	7.33523	11.43
8.5448	11.3185	11.3185	11.2053	7.77039	13.3627		9.33967	11.044	12.7638	9.42986	12.8758	23.3133		10.911	13.2267	15.2637	19.4264	9.83808	18.2761		8.22224	8.89183	9.54929	10.3414	7.79967	11.3936
8.37935	11.0168	11.0168	10.9945	7.88127	13.7873		9.47459	11.0971	13.8057	9.2626	13.4235	24.4463		11.0235	13.4602	15.4352	19.3204	10.3717	17.955		8.50436	9.08601	9.0743	10.2386	8.28282	10.8779
8.44086	10.5142	10.5142	11.0046	8.07371	13.6517		8.92572	10.9292	13.0433	9.27211	13.1201	22.7564		10.9381	13.084	15.7461	19.6127	10.9362	18.6393		8.29475	8.66929	8.68153	10.6415	7.66551	11.3489
8.61985	10.7381	10.7381	12.0769	7.81978	14.4653		8.84971	11.1753	12.8392	9.51038	12.8587	22.2748		11.0768	12.9257	15.6538	20.1383	10.7461	19.2157		8.42163	8.66596	9.11933	10.1902	7.7625	11.5943
8.87241	11.451	11.451	11.2983	7.52038	14.0578		9.22522	10.7221	12.9685	9.13565	13.0446	22.2235		11.055	12.9196	15.4562	20.2826	10.3369	17.9177		8.57012	9.18066	8.62865	10.6164	7.61273	13.097
8.72976	11.7963	11.7963	11.0341	7.87875	15.195		8.8202	10.7169	12.404	8.82486	13.1486	23.393		10.7792	12.7754	14.9083	20.6827	10.4021	17.2542		8.46297	9.10186	9.24432	10.0418	8.13593	12.982
8.61331	11.8749	11.8749	10.7625	7.36561	14.0078		8.61294	10.6109	12.2712	9.07241	13.0754	22.4349		11.1939	13.3873	15.6312	20.4883	10.2322	17.2887		8.5215	8.95095	8.97866	10.5398	7.91371	12.5856
8.24122	11.0622	11.0622	11.5086	7.83883	14.8643		8.86066	11.1619	12.3936	9.3436	13.3904	20.4401		11.0134	13.483	14.87	19.9012	10.9525	17.9716		8.57255	9.29988	9.5088	10.2993	7.67169	12.1502
8.63904	11.0471	11.0471	10.9964	8.15827	13.8873		8.74923	10.9201	13.0791	9.17901	12.9241	19.798		10.9905	13.6577	15.1149	20.9568	10.4074	18.5002		8.34989	8.96828	9.34128	10.4373	7.78763	12.3698
8.40207	11.573	11.573	10.5564	7.65594	14.8196		8.62327	10.9133	13.4311	9.08298	13.3906	19.8096		10.9828	13.3006	14.7883	20.5698	10.6	17.4999		8.56099	8.6194	9.12241	10.2523	8.08434	12.7079
8.44349	11.2828	11.2828	11.7248	7.98214	13.5426		8.62669	11.5975	12.8243	8.9655	13.1437	20.7023		10.8736	12.7119	15.239	19.4697	10.4593	17.3521		8.31725	8.80003	9.20266	10.1938	7.56874	12.6154
8.79933	10.8612	10.8612	11.3733	8.15005	14.4251		8.3718	12.1864	14.1336	8.92059	14.1853	21.7341		11.2087	12.5573	15.4757	20.1936	10.7952	19.5947		8.52402	8.77336	8.58377	9.90277	7.594	12.6905
8.6865	11.1458	11.1458	11.218	7.33952	13.0174		8.58033	11.8897	12.8574	9.10424	14.7797	20.239		10.9567	13.0508	15.1683	19.3678	10.4807	19.2472		8.72933	8.09534	9.05386	9.97886	8.07047	12.5206
9.00374	11.2288	11.2288	11.557	7.63338	13.6718		8.79725	11.2348	12.4499	9.34299	14.0942	20.9096		10.8969	13.1724	15.5394	20.2217	10.5958	18.5467		8.7274	8.41981	9.32188	10.0914	7.6246	12.9867
8.17032	11.1908	11.1908	10.79	7.80764	13.934		8.49031	10.8861	13.0456	9.04939	14.3953	18.7128		10.8292	13.169	14.9352	19.8402	10.4587	18.2345		8.57129	9.14003	8.98867	10.4426	8.09794	11.4713
8.90028	11.1031	11.1031	10.6556	8.05515	14.8579		9.12088	10.97	12.6336	9.13312	14.6659	24.1693		11.2059	13.2527	14.6747	20.4222	10.3783	18.4932		8.58443	8.73477	8.95349	9.67838	8.08665	11.9465
8.4154	11.4684	11.4684	10.756	7.85434	13.2542		8.91257	10.9465	12.9937	9.3792	14.1965	23.8001		11.0943	12.8511	15.2927	20.5958	10.3833	18.9742		8.33058	8.89461	9.5997	9.80955	7.9537	11.1205
8.43514	11.129	11.129	10.1168	7.67449	13.5454		8.28282	10.7447	13.0782	9.51662	14.4503	24.405		10.7872	13.1555	14.6122	19.8069	10.9554	18.3865		8.33809	8.26455	9.14224	9.35288	7.52296	11.2158
8.3967	11.3931	11.3931	10.5354	7.55774	13.8262		8.95213	11.1444	12.9418	8.89818	13.514	21.7239		10.9244	12.9665	14.7896	20.2966	11.0566	18.6291		8.24728	8.52869	9.09636	8.83739	7.55548	11.7101
8.44048	11.561	11.561	10.8826	8.27907	13.5443		9.53331	11.5722	12.9826	9.16545	14.0089	20.0314		11.1028	13.5418	14.8651	20.5047	10.805	18.4186		9.02395	8.89196	8.9828	9.66654	7.30345	13.9261
8.51956	11.3264	11.3264	10.9997	7.90163	13.8263		9.1581	11.1306	12.1151	9.16488	14.2209	21.5379		10.6844	12.6471	15.0101	19.9699	10.6126	18.2455		8.5425	8.20441	9.85406	9.35187	7.95368	12.6312
8.46974	11.5393	11.5393	11.4179	7.93506	13.2057		8.73559	11.6109	12.4938	9.21831	14.0833	21.6071		10.9876	12.9496	14.8374	19.321	11.0215	17.8292		8.11674	8.87592	8.91873	10.0473	7.78935	12.8073
8.73914	10.6645	10.6645	10.9545	7.79852	12.6242		8.77397	11.3313	12.3564	8.76866	14.3597	21.6203		10.7175	13.1744	14.5269	20.1882	10.1444	18.7483		8.28505	8.77605	9.27582	9.35613	7.71133	12.1615
8.51626	11.6166	11.6166	11.7648	7.80658	12.7811		8.78038	11.0409	13.1902	9.07313	13.6234	20.63		11.1986	13.3138	14.8145	20.3349	11.1999	17.8026		8.59154	8.44356	10.2067	9.45044	7.74645	11.6096
8.41634	10.9594	10.9594	11.5662	8.13551	13.2292		8.50513	10.8011	12.9427	8.86503	13.5045	20.2079		10.4016	12.9553	14.9007	20.7991	10.4472	17.0137		8.01387	8.89708	9.22138	9.26536	7.71261	11.3998
8.63907	11.3701	11.3701	11.489	7.78348	13.027		8.3692	10.9922	12.9885	9.7508	13.9652	20.881		10.3557	13.1763	15.2146	19.8757	12.7576	17.2968		8.88185	8.5124	9.45568	9.58469	7.60765	12.4942
8.58395	11.6241	11.6241	11.2901	8.12973	12.3898		8.35582	11.021	12.8715	8.91101	13.5139	20.6941		11.0682	12.8456	15.2726	20.3792	12.6139	18.2459		8.76309	8.89369	9.16462	9.19579	7.92945	11.3993
8.37448	11.8891	11.8891	10.8837	7.5661	14.1168		8.71479	11.1953	12.7784	8.86942	13.7447	21.284		10.793	12.6197	14.8173	20.7412	11.8779	18.5003		8.38634	8.12771	9.2204	9.32636	7.71851	11.462
8.6318	11.5684	11.5684	11.1166	7.8143	13.005		8.78406	11.3725	12.5378	9.26587	13.1785	22.0768		11.1659	13.0715	15.0451	19.8566	11.4537	17.7243		8.3197	8.3306	9.37223	9.41702	7.50515	11.6204
8.6968	10.8897	10.8897	11.3035	7.44743	12.5524		8.64966	11.3721	13.281	9.4892	13.4629	20.1361		10.4676	13.4123	15.4632	20.4893	11.0522	18.7846		8.03559	8.89745	9.22285	9.46856	7.33462	11.4904
8.59928	11.1076	11.1076	10.6034	7.82664	13.1526		8.82928	11.2518	13.2136	9.18003	13.6364	22.5663		10.9757	12.6714	15.639	19.6471	10.6408	17.2826		8.38645	8.17377	9.39273	9.1939	7.51546	12.6488
8.60593	11.0836	11.0836	11.1179	7.71064	13.55		8.47449	10.802	13.8805	8.60112	12.707	21.2538		11.0226	12.8598	15.2961	20.4466	10.6582	17.6866		8.83349	8.37136	9.33372	9.59489	7.99108	13.0057
8.87314	11.4071	11.4071	11.3794	7.86467	15.7977		8.88536	10.6218	12.6891	9.75839	13.1665	19.3426		10.4451	13.1737	15.1012	20.7056	10.6243	17.8933		8.56636	8.24656	9.45506	8.99734	7.79781	13.5152
8.91203	11.6316	11.6316	11.8315	8.02874	14.368		8.42414	10.9135	12.4237	9.32185	13.1345	19.6245		10.6519	12.9394	14.6485	20.2793	10.2919	18.0686		8.47257	8.91092	9.1642	9.61077	7.41922	13.6839
8.69678	11.5074	11.5074	11.4587	7.37723	14.4298		9.12366	11.6763	12.4291	9.60627	13.6127	20.0884		11.0944	13.2666	15.0579	20.9204	11.238	17.4411		8.48602	8.07042	9.34131	9.28069	7.25295	15.0768
8.84552	11.2604	11.2604	11.9847	8.14431	14.4004		8.79839	11.5787	12.712	9.23387	14.4204	20.5428		10.6954	12.8904	15.1808	20.7775	10.4612	18.0196		8.49027	8.39683	9.24122	9.27861	7.39768	14.4925
8.82594	11.1161	11.1161	11.7064	7.68323	14.1268		8.86506	11.0356	11.8435	9.57653	13.4455	18.6668		10.8728	13.2022	15.1245	20.5909	10.4671	18.2529		8.39694	8.46274	9.49698	9.73912	7.98251	16.4079
8.49374	11.5382	11.5382	12.0326	7.711	14.0236		8.93929	11.0489	12.2475	9.30627	14.1633	18.6029		11.1472	14.2435	14.8198	19.4753	11.0574	17.8289		8.51893	8.25551	9.71466	8.94003	8.07835	14.9019
8.59839	11.545	11.545	11.3819	7.86449	14.0546		8.74186	11.111	11.9731	9.95581	13.6365	20.0404		11.0174	13.0532	14.7704	20.9437	10.6795	18.038		8.34465	8.44741	8.9158	9.06674	7.23086	13.0601
8.55835	11.0195	11.0195	11.694	7.72711	13.7877		8.96626	11.3957	12.2461	9.74481	13.0359	19.886		11.1757	13.047	15.5195	20.2402	11.2088	18.2721		8.11678	8.21726	9.5152	9.51836	7.59086	12.8856
9.16714	10.6563	10.6563	12.0215	7.79079	14.2013		8.89318	10.6063	12.8095	10.6615	13.8408	19.8025		10.729	13.1376	15.1599	20.6683	11.143	17.7453		8.2377	8.62874	10.0912	9.70531	7.60443	12.3419
8.61499	10.9896	10.9896	11.4915	8.05347	13.6611		8.63376	11.0501	11.2031	10.239	13.7417	19.4364		11.265	13.4172	15.6308	20.2878	11.0103	17.373		8.5057	8.52386	9.34765	9.18142	7.5464	13.2114
8.48518	11.1077	11.1077	11.9053	7.48873	14.448		8.4949	10.6565	12.5884	9.97565	14.147	20.0746		11.1271	12.9082	15.3102	20.5658	11.2247	17.4206		8.09569	8.59982	9.39429	9.13668	8.14353	12.1764
8.93295	11.2076	11.2076	11.54	7.82965	14.1009		8.66257	10.7157	11.6615	11.0211	13.3161	18.3593		10.9031	13.4744	15.8232	21.4066	10.8772	18.918		7.95218	8.58073	9.37265	9.53172	7.49603	14.322
8.63603	11.2051	11.2051	12.1256	7.64026	14.0498		8.82774	11.3535	12.187	9.87743	13.1526	18.7565		11.0402	13.7288	15.2015	19.9925	10.4726	19.0611		8.36098	8.65224	9.91195	9.33551	7.32061	12.824
8.98212	11.5393	11.5393	11.7584	7.74433	14.526		9.04644	10.6151	11.7722	9.91723	12.9358	18.7865		11.1773	13.0069	15.1948	19.4695	10.4653	17.7779		8.09445	8.34698	8.90876	9.21727	7.22807	13.8989
8.90474	11.4577	11.4577	11.9063	7.70772	13.7327		8.5047	10.6469	12.8821	9.75544	13.8602	19.0861		10.7203	13.3378	15.0361	21.0233	10.4426	18.1383		8.24753	8.51669	9.65307	9.47037	8.03239	11.4925
8.5887	11.376	11.376	11.5045	8.03187	13.9589		8.36208	10.5163	11.6663	9.18731	12.6428	17.8862		10.8428	13.9115	15.0147	21.2572	11.0318	18.0653		8.67781	8.5187	9.10162	9.15905	7.8514	12.3021
9.26267	10.9568	10.9568	11.4638	7.80471	13.8418		8.5988	11.2945	11.9035	9.35809	13.405	20.5345		10.9821	12.9529	15.4846	20.228	11.0209	16.8739		8.24331	8.93067	9.24564	9.82583	7.7708	10.8204
8.68693	11.1446	11.1446	11.8838	7.98318	13.3248		8.90695	11.532	11.8537	9.6115	13.5247	21.9457		10.711	13.8783	14.7851	20.9502	10.0744	19.1084		8.17617	8.86284	9.23966	9.17957	7.77465	11.1137
8.84227	11.3809	11.3809	12.2826	7.53316	14.0876		9.11721	11.2197	11.9037	9.86965	13.5942	25.403		10.6247	13.5558	15.2743	20.6168	10.0456	18.2707		8.70601	8.75449	9.17872	9.02132	8.0241	11.3947
8.89768	11.0992	11.0992	11.7244	7.89038	14.9883		8.86427	10.9898	12.6043	10.2142	13.3063	22.2294		11.3939	13.798	14.9275	19.898	10.4946	17.6454		8.19333	8.67157	9.24764	9.234	7.66017	12.5854
8.9955	11.4065	11.4065	11.4356	8.01876	13.6598		8.65231	11.2688	12.5419	10.2155	13.2982	23.1163		11.2659	13.6823	14.8668	20.321	10.8397	18.0384		7.96674	8.86595	9.39407	9.11151	7.60859	11.2443
8.97243	11.4871	11.4871	11.8347	7.64346	14.4933		8.6775	11.1127	12.0956	10.2719	13.8928	22.223		10.9377	13.4054	15.6791	20.7005	10.3733	17.9334		9.02846	8.71051	9.23836	9.37732	8.15727	12.5864
8.82539	11.4582	11.4582	11.7232	7.81304	13.9465		8.75683	11.4388	12.4094	10.0311	12.894	22.1616		10.945	13.5215	15.6719	20.4595	10.8846	18.0141		8.55101	8.31045	9.88327	9.34611	7.97502	11.3451
8.80444	11.3211	11.3211	11.7801	7.76566	13.5368		8.44708	11.1535	12.7972	10.3736	12.3229	21.7219		10.6344	13.0629	15.3898	21.9505	10.3909	18.062		8.3156	8.43626	9.35481	8.75965	7.55635	10.7967
8.73034	11.62	11.62	10.9181	7.72386	13.5006		8.69623	11.5862	13.5572	10.163	12.7178	23.2392		10.7812	13.0818	15.3405	20.4028	10.6211	17.8001		8.19389	9.16514	9.0603	9.17774	7.39754	10.9826
8.87938	11.639	11.639	11.7279	7.54462	13.4357		8.67293	11.545	13.0785	10.4495	12.7981	20.6245		11.0613	12.8296	15.5885	20.3174	10.1728	17.6853		8.51128	8.98424	9.55657	9.70964	7.43131	11.2452
8.94162	11.1356	11.1356	11.05	7.64587	14.4376		8.75169	11.286	13.1115	10.7729	13.2877	21.7068		10.7698	12.728	15.4741	20.5252	10.1083	17.6878		8.24433	8.42921	9.92699	9.62585	6.83481	11.1967
9.04415	11.5724	11.5724	12.1324	7.76072	14.5871		8.82797	11.3305	12.769	10.4798	12.8733	20.3642		11.2268	12.6067	14.9155	20.2752	10.7727	17.8299		8.42165	9.33995	9.43301	9.51766	7.5859	11.2304
8.76464	11.4309	11.4309	11.5434	7.7801	14.1639		8.90704	11.4043	12.6897	10.4688	13.718	20.1745		10.7187	13.1944	15.4735	19.3702	11.1739	18.4557		8.33254	8.95738	9.47262	9.30854	8.31853	11.0143
9.12427	11.4127	11.4127	11.7457	7.90142	14.029		8.74103	10.621	12.6839	10.1121	14.1158	21.5272		11.2032	13.1872	14.7151	19.411	10.8764	17.752		8.39288	8.2663	9.23765	9.38875	7.31445	11.0537
9.02604	10.9891	10.9891	12.0643	7.54322	13.0442		9.03824	11.2716	12.6066	10.5462	14.2501	22.8258		10.7834	12.1516	15.1125	19.3706	10.7895	17.3242		8.7101	8.65662	9.16773	9.20861	7.80174	11.804
8.90677	12.2434	12.2434	11.7849	7.66883	13.6202		8.82778	11.1213	12.217	10.9286	12.7648	22.6526		11.0805	12.5108	15.6774	19.7964	10.8097	17.7035		8.56263	8.23544	9.50713	9.24017	7.27523	11.3502
8.61162	11.5828	11.5828	12.1625	7.67367	14.2011		9.03948	10.7974	12.6582	10.6087	12.9829	23.3354		11.0794	12.4838	15.2991	20.4309	10.787	17.8442		8.64808	9.44608	9.87587	9.50041	6.78315	11.4421
9.1404	11.0461	11.0461	11.178	7.90013	13.7127		8.87435	11.3797	13.1425	10.9771	13.4121	24.0489		11.085	12.72	15.6269	19.4756	10.7865	16.8306		8.53233	8.60619	9.13704	8.95757	6.97898	11.3104
9.21887	11.7991	11.7991	11.8582	7.57976	13.7569		8.75737	11.154	13.0579	10.6295	13.167	24.1267		10.8226	12.7692	15.5258	18.4726	11.3323	18.2503		8.38535	8.69557	8.94076	9.08823	7.52742	11.2361
9.10192	12.2871	12.2871	10.8913	7.89921	14.0438		8.68349	10.8263	14.0656	10.2995	13.3132	24.143		10.8117	12.9206	15.6224	18.9794	10.9713	18.0744		8.38722	8.59425	8.89805	9.22233	7.15275	11.3121
8.55815	11.4425	11.4425	10.8424	7.82031	14.4007		8.72307	11.0387	13.3603	10.5419	13.2985	22.9838		10.7635	13.2863	15.5112	19.1241	10.8777	18.1692		8.17333	8.5574	9.4945	9.40766	7.35577	11.915
8.76145	11.4117	11.4117	11.9454	7.81924	14.2991		9.08071	10.3886	13.6853	10.7044	12.6005	22.6933		10.6252	13.3664	15.4993	19.6687	10.9376	17.7371		8.52358	8.36642	9.1409	9.63044	7.69638	11.7772
8.35657	11.4024	11.4024	12.0326	8.03628	13.7918		9.00496	10.7762	12.7477	10.059	12.64	25.0034		10.97	13.1298	15.006	18.4495	10.6174	17.1235		8.35508	8.42727	9.57486	8.99403	7.14701	11.579
8.56477	11.9913	11.9913	11.9751	7.89387	13.8582		8.88415	10.9163	12.5878	10.4692	13.2408	25.5678		10.9103	13.0757	15.5422	20.1921	11.0565	17.5126		8.76973	8.17489	9.3485	9.5672	7.64748	13.1201
8.4142	11.6235	11.6235	12.372	7.85184	14.901		8.94912	10.9576	13.4023	9.91648	13.5122	31.1074		11.428	13.5277	15.2467	19.9141	10.4167	17.7776		8.50079	8.74215	9.41396	9.22922	7.83389	12.4927
8.59496	11.5672	11.5672	11.8809	7.17258	15.1607		8.98859	11.0549	13.2668	10.487	13.5171	31.7942		10.9406	12.7705	15.2979	19.4468	10.6182	18.4616		7.95349	8.29808	8.92387	9.10899	7.08745	13.5411
8.65458	11.4119	11.4119	11.9151	7.89433	13.7059		8.87689	10.926	13.3632	10.2865	13.4631	29.9414		10.9333	12.8133	14.8441	19.1352	10.9776	18.6179		8.50438	8.12963	9.03735	9.59155	7.43463	12.5385
8.59713	11.6972	11.6972	11.8645	7.93299	13.7046		8.68201	10.6763	13.473	10.1286	12.3662	30.8707		10.9769	13.1524	14.7031	19.2632	11.1019	18.5884		8.34161	8.6343	8.84884	9.09091	7.74407	11.9057
8.78611	11.3473	11.3473	12.0895	7.67248	13.0646		8.81878	10.7471	13.485	10.7261	13.1415	29.6763		11.0779	13.4279	14.5326	18.2337	11.1599	17.785		8.04217	8.52545	9.35916	9.03317	7.60112	13.0658
8.57798	11.926	11.926	11.3697	8.18543	13.3028		8.85398	10.9468	12.956	10.5586	12.8254	28.5531		10.5803	12.9453	14.5306	18.6544	11.1586	18.1874		8.42905	8.34019	8.74317	9.31597	8.06854	12.7864
9.16592	11.4645	11.4645	12.3878	7.76327	13.6173		8.88668	10.9107	13.0572	10.3896	12.9216	29.0199		10.7977	13.2464	14.0983	19.0272	10.9884	19.2514		8.50353	8.57108	9.0875	9.20087	7.48626	12.1503
9.25829	11.613	11.613	11.443	7.9583	13.6371		8.66479	11.2975	12.8948	9.9121	12.6507	29.6229		10.7626	13.2842	14.8979	19.9071	11.1451	18.5062		8.68929	8.14843	9.11193	9.39718	7.58573	12.8635
8.69746	11.0501	11.0501	12.2868	7.83881	13.6359		8.89124	11.3763	11.8261	10.6066	13.2919	29.4424		10.4085	12.3772	13.898	19.9122	11.1581	18.4528		8.66637	8.45734	9.08719	9.05177	8.05978	11.4842
8.26592	10.849	10.849	11.8747	8.17151	13.6475		8.89321	11.1972	12.4632	10.8053	13.1251	29.3166		10.7602	13.2563	14.3526	18.884	11.4988	16.097		8.51006	8.57939	9.19727	9.30925	7.84187	12.5287
8.47473	11.1912	11.1912	11.8067	7.57874	14.0721		8.74385	11.003	11.485	11.1565	12.8683	28.5681		10.7726	12.8647	14.401	19.8836	11.0806	17.043		8.25666	8.06841	9.62924	9.15457	7.45318	13.3033
8.89027	10.6905	10.6905	11.5564	8.02873	13.7046		8.8944	11.6228	12.2845	10.7495	13.9316	28.6467		11.1293	12.2963	14.7262	20.2318	10.5413	18.3263		8.60408	9.01961	8.64371	9.93135	7.96053	13.1226
8.72901	10.5911	10.5911	12.2729	7.72908	13.689		8.70544	11.4947	12.3807	10.927	13.6238	27.2605		10.7999	12.3892	14.6078	19.6509	10.757	19.7636		8.53868	8.73089	9.09612	9.426	7.55603	12.6003
8.70468	11.2068	11.2068	12.0812	8.41666	14.3318		8.56528	10.8598	12.5582	10.5223	13.4707	26.1666		11.0099	12.5318	14.0924	19.9423	10.4419	17.6357		8.62851	8.59832	8.60915	8.96262	7.0741	13.2075
8.7046	11.0381	11.0381	12.3873	7.76349	14.1346		8.7676	11.3564	11.9369	11.2487	13.4643	25.436		11.0047	12.5978	14.4387	20.1384	10.6072	18.5469		8.42784	8.5637	9.00321	9.01588	7.61464	13.1596
8.41291	11.7653	11.7653	11.7872	7.71007	13.568		8.86184	13.2634	13.0126	10.8318	13.3449	26.9452		10.9681	12.3572	14.5717	20.1471	10.3516	18.0495		8.51512	8.68496	9.32863	8.77032	7.67313	11.9425
8.79173	10.5054	10.5054	12.6004	7.97452	13.9219		8.68013	13.8327	11.5953	10.2874	13.849	27.1129		10.9098	12.953	14.5395	19.453	10.4331	17.5303		8.68375	8.89053	9.40579	9.21688	7.46989	12.3262
8.27452	11.6049	11.6049	12.0439	7.67518	13.3621		8.95516	11.9492	12.4751	10.8308	13.0704	29.8346		10.6635	12.2299	14.8298	19.3902	10.4985	17.2194		8.38658	8.56021	9.17885	9.22688	6.89286	12.4102
8.42744	11.5271	11.5271	12.1751	7.78518	12.0008		8.83756	11.4377	10.8905	10.4815	14.1207	28.4166		10.744	12.7867	14.7426	19.23	10.3915	18.1148		8.60918	8.45109	8.84749	9.36783	7.78879	12.1418
8.60992	11.44	11.44	11.8551	7.99346	13.1029		8.81237	11.7019	11.8434	10.4057	13.2306	30.8363		10.6864	12.9509	14.6756	19.0813	10.4793	18.2073		8.58906	8.64859	8.99556	9.17898	7.55575	12.1534
8.2345	10.9631	10.9631	11.6752	7.63908	13.2747		8.50698	12.198	12.0589	11.1743	13.6746	31.6548		11.07	12.9423	14.2122	18.8248	10.2714	17.3218		8.54842	8.26253	9.27917	8.9878	7.96439	12.7017
8.9677	11.6752	11.6752	11.638	8.2536	15.029		8.50864	12.5478	11.4797	10.8004	14.0041	29.0507		10.7281	13.4095	15.0716	18.9669	9.81739	17.2063		8.28126	8.6674	9.01708	8.95832	7.36143	12.2897
8.47621	10.8172	10.8172	12.4083	7.55519	13.6279		8.48127	13.0557	12.1233	11.844	13.2316	29.2528		10.8038	12.4432	14.7186	19.8117	10.7964	17.4466		8.36299	8.84829	8.82501	9.17215	8.37051	11.4445
8.55126	11.3458	11.3458	12.547	8.06072	14.3918		8.92301	14.0212	10.9559	11.809	13.7783	28.3764		11.1607	12.7133	14.5109	18.6465	10.4335	17.3826		8.28698	8.59168	8.47666	8.93108	7.75652	11.833
8.79839	10.8511	10.8511	12.5478	7.84379	13.8859		8.67437	12.9712	12.6854	11.7212	14.0687	30.0665		11.0307	12.4525	14.9474	19.5837	10.4914	18.8562		8.39825	8.38134	9.83078	8.81474	7.66636	11.6428
8.38418	10.3215	10.3215	12.7803	7.88299	14.018		8.63177	12.4508	13.1258	12.1726	13.2874	28.3769		10.9183	12.7489	13.9069	19.3451	10.0652	18.3104		8.44654	8.13699	8.9972	9.18811	7.46518	11.9139
8.53709	11.158	11.158	12.8463	7.33586	13.1302		8.87913	13.1064	11.7692	11.7659	13.6052	28.5723		10.8857	12.7854	14.817	19.4602	10.6143	18.4752		8.55379	8.12462	8.99223	9.27074	7.16746	12.807
8.79287	11.0152	11.0152	12.8394	7.51389	13.6461		8.81375	12.388	11.78	11.0659	13.7649	28.98		10.9676	13.161	14.9266	20.3847	9.62349	17.7785		8.33146	8.40034	8.90893	8.77137	7.17335	14.0036
8.16731	11.2343	11.2343	13.6956	7.60071	13.4171		8.92395	11.986	12.5679	12.1233	13.8731	23.249		11.1285	12.853	14.2881	19.8976	10.713	18.7081		8.31181	8.4449	9.32894	9.39922	7.51802	12.469
8.72253	11.2382	11.2382	12.7864	7.83175	12.9913		9.02061	10.4423	11.669	11.9563	14.0416	25.7593		10.6614	12.0785	14.6376	20.3479	10.2796	17.9367		8.55965	8.78707	9.23245	8.9643	7.27254	13.3823
8.43851	11.1095	11.1095	12.4226	7.83423	12.6193		8.88817	10.3651	13.1292	12.6844	13.2358	25.405		11.0177	12.4208	14.5789	19.7865	10.258	18.0871		8.16338	8.58144	8.69831	9.35409	7.38736	13.9785
8.49038	11.9206	11.9206	13.1717	8.01671	13.8221		8.95459	10.1624	12.2595	11.9871	13.8577	25.1679		10.9858	12.9424	14.7897	20.0792	10.3395	18.4049		8.41778	8.6294	9.34986	8.90413	7.30253	13.0714
8.16962	10.7226	10.7226	12.7507	8.38612	13.4741		9.10395	10.3344	12.7681	11.4214	13.9036	27.1844		11.0321	12.9949	13.8626	19.1646	10.8923	18.0635		8.66978	9.40382	9.12212	9.1591	7.5145	10.9049
8.28048	11.0903	11.0903	13.2532	7.7562	12.3852		8.75302	10.2474	12.5213	11.7205	14.8566	24.976		10.7842	12.5296	13.8296	19.4377	10.6106	18.4928		8.44853	8.17438	9.57467	9.15368	7.38801	14.339
8.5766	10.3549	10.3549	12.6013	7.54661	13.4789		8.75024	9.78956	11.9602	11.9999	14.1124	23.5392		10.8562	12.795	14.4202	19.1693	10.2461	18.0955		8.59592	8.10405	9.5426	9.49431	7.86204	12.9793
8.80509	10.8786	10.8786	12.2637	8.46242	12.7847		8.57501	10.08	12.6598	12.1417	14.4875	27.4122		10.9992	12.9223	14.8127	20.1015	10.6783	17.4366		8.36831	8.4817	9.19151	9.19136	7.97456	12.6207
8.70332	11.6087	11.6087	12.7835	7.59696	13.5158		8.72635	10.3764	13.2252	12.2313	13.186	23.1823		11.0719	13.0089	14.8183	19.6831	10.5084	17.9769		8.13699	8.66592	8.93456	9.12049	7.35832	12.4346
8.56247	11.1329	11.1329	12.6271	7.60708	13.3816		8.75943	10.375	12.5103	11.6916	12.8892	24.1346		10.9288	13.0114	14.671	19.9317	10.2711	17.5965		8.25461	9.39113	9.59126	9.24047	7.5699	13.1801
8.73631	11.3452	11.3452	12.7014	7.3637	13.4912		8.68931	10.6246	12.3085	13.5583	14.2482	25.689		10.886	13.2631	14.5652	20.2573	10.1958	17.8173		8.54697	8.77891	8.53685	9.30186	7.77732	12.6999
8.12607	10.8612	10.8612	12.2833	7.53067	13.8518		8.71125	11.0265	12.7063	13.2771	12.765	29.6481		10.9542	12.803	14.3765	20.3528	10.2395	17.408		8.266	8.68235	9.56068	9.30887	7.62887	12.4536
8.40353	11.6519	11.6519	12.4774	7.55321	13.4542		8.65802	10.6212	13.8154	12.2401	12.4462	27.8677		10.5363	13.3597	14.373	20.3649	9.88367	17.4773		8.29407	8.36654	8.8573	9.13639	8.71666	13.8968
8.49613	10.7106	10.7106	12.2567	8.26168	13.4867		8.90728	10.5825	13.0223	13.7097	13.5109	27.1857		10.9663	12.7181	14.9151	20.2596	10.6859	17.437		8.29475	8.36128	9.1066	9.61028	7.30887	12.7248
8.68984	11.0992	11.0992	12.9656	8.14785	13.2673		8.5308	10.5743	12.3294	14.1853	13.8105	29.9171		11.2269	12.8168	14.4543	19.4836	11.342	18.2261		8.60369	8.18076	9.71324	9.47032	7.72484	13.9106
8.69338	11.0734	11.0734	12.9523	8.05368	13.4688		8.68302	10.6269	12.6407	14.4184	13.2662	26.714		10.707	12.7917	14.9728	20.0227	10.411	17.9285		8.14013	8.45996	9.16141	9.27145	7.65654	12.4629
8.35676	11.3728	11.3728	12.7315	7.77905	13.9422		8.62578	10.7615	13.1315	14.4788	14.1822	26.2163		10.7873	12.9368	14.94	20.1076	10.4471	18.3302		8.47446	8.68688	9.30403	9.25388	7.06775	13.3085
8.54239	11.2235	11.2235	12.9365	7.66066	12.7091		8.63295	10.6085	12.4543	14.3859	14.5144	25.2707		11.0706	12.9042	14.6177	19.7765	10.156	17.9375		8.27861	8.49256	9.32834	9.03796	7.19087	13.4937
8.80521	10.9755	10.9755	12.4561	7.57026	13.6055		8.75323	10.8014	12.3479	13.8193	13.967	26.3643		10.7909	13.2361	14.0184	19.1713	10.32	17.273		8.3409	8.76708	8.95501	9.49015	7.39127	12.9637
8.79637	11.5471	11.5471	12.4056	7.90276	13.4708		8.78381	10.7533	11.9216	13.6231	13.717	24.0615		11.0276	12.8168	15.5879	19.9308	10.1621	17.6091		8.51222	8.74705	9.39866	8.98894	7.26686	13.7189
8.20637	11.3892	11.3892	11.584	7.80599	14.3561		8.7429	10.7346	12.75	14.0577	13.4702	25.9914		10.6869	13.1243	14.1864	19.5491	10.7352	19.2911		8.31834	9.09564	8.87616	9.41128	7.50104	13.1963
9.09084	11.5859	11.5859	12.1135	7.80683	13.6248		8.51307	11.3391	11.9541	14.4453	13.5966	27.7194		11.2639	12.9602	14.2183	20.3385	10.2549	17.8864		8.66368	8.61174	9.05547	9.51474	7.73215	13.9487
8.33971	11.1863	11.1863	11.7763	8.03657	13.8923		8.59454	10.8632	12.1272	12.7165	13.7738	27.2839		11.1145	13.0363	14.6552	19.6318	10.0493	17.918		8.72063	8.36326	9.57389	9.5667	7.33563	13.2014
8.27518	11.1438	11.1438	11.8914	7.7287	14.7114		8.96117	11.182	12.0176	13.8495	13.6113	26.3579		11.3208	12.7188	13.7981	20.3709	10.5483	18.771		8.34632	8.35872	9.59844	8.99857	7.63233	13.211
8.4723	11.3118	11.3118	11.3882	8.15982	13.9827		8.8396	12.2503	14.0235	13.6898	13.7795	24.35		11.1163	13.0514	14.5466	19.8061	10.5038	19.2424		8.20511	8.45039	8.66536	9.11768	7.2011	13.7049
8.57291	10.7673	10.7673	11.3132	7.53428	14.3123		8.56701	11.1557	11.0669	14.5105	14.0557	25.7159		11.0935	13.2532	14.0022	20.1371	9.83046	19.1472		8.23186	8.54574	9.98394	9.12328	7.60149	13.2733
8.83623	11.6639	11.6639	11.261	7.95108	13.608		8.60826	11.7431	13.1733	14.168	13.4299	25.0571		11.2865	12.9739	14.7208	19.775	10.3655	17.7946		8.17778	8.23526	9.19567	9.47172	7.79091	13.5621
8.39654	11.4783	11.4783	11.7815	7.80542	14.5259		8.64952	11.1021	12.2441	13.7965	12.8685	28.3467		11.1217	13.0239	14.7731	20.0383	10.0631	17.9003		8.27187	8.17157	8.61936	9.37816	7.22398	13.1568
8.40123	11.3196	11.3196	11.7226	7.31364	14.6895		8.84354	10.6384	10.921	14.2928	13.3696	24.3516		11.0447	12.5726	14.4731	20.1151	9.52452	17.5728		8.30355	8.62924	9.51312	8.87903	7.28139	14.0327
8.33461	11.1282	11.1282	12.3384	7.9286	15.4121		9.01207	12.0692	10.8644	13.0283	13.8968	28.2188		10.7041	12.6486	14.9397	20.0881	9.58284	18.4085		8.55912	8.02667	9.37873	9.48602	7.32697	12.5336
8.57015	11.7754	11.7754	11.5644	7.81258	13.9741		8.60427	11.5269	10.9417	15.568	14.4213	24.9025		10.4735	12.2382	15.0211	19.9218	9.98774	17.5872		8.46548	8.69359	9.41495	9.28712	7.39218	13.3471
8.14433	11.4784	11.4784	11.9084	7.92266	13.7802		8.87134	11.7465	12.2266	14.202	13.5258	24.6961		11.0259	12.7681	15.2809	19.8583	10.1192	17.9737		8.45868	8.44176	9.33634	9.68374	7.45129	13.629
8.69275	11.4044	11.4044	11.6908	8.12951	14.0637		8.84998	12.0389	12.3807	13.0137	13.3813	26.087		11.0367	13.1442	14.2055	20.3166	10.0584	18.1074		8.1389	8.27626	8.92774	9.54607	8.14662	13.7246
8.52693	10.5621	10.5621	11.2948	7.95548	13.9866		8.57414	12.1732	12.4659	13.9507	14.053	25.6452		11.3628	13.2606	14.277	20.0441	11.2358	18.0403		8.27013	8.67966	9.40967	9.28709	7.70341	14.347
8.53444	11.1877	11.1877	11.8804	7.57571	13.664		8.7461	12.5735	11.0595	13.8857	13.6159	25.1513		10.9306	12.5104	14.3068	20.0011	10.7921	18.9582		8.09368	8.84702	8.69957	9.50325	7.42125	13.9216
8.38163	11.0571	11.0571	12.2987	7.87159	13.9474		8.67431	11.4984	11.25	15.2563	13.2979	23.9699		10.8542	12.8731	13.8559	20.1771	10.8866	17.9966		8.42914	8.84943	9.05509	9.34225	7.45691	13.8581
8.56011	10.5683	10.5683	11.5161	7.66234	14.869		8.47986	12.0265	12.1007	16.6945	14.0135	26.6532		10.8375	12.7242	14.9581	21.0037	11.1868	18.7302		8.1688	8.86931	9.37226	9.0121	8.31546	12.2893
8.28069	10.6294	10.6294	12.2534	7.48538	15.1072		8.58301	11.3316	12.1586	16.4478	13.2846	25.6225		11.1189	13.0544	15.3134	21.4237	10.714	18.6317		8.3129	8.19943	8.68379	9.14965	7.85434	12.4385
8.33223	10.6291	10.6291	12.0946	7.74	13.2019		8.59391	10.4175	12.6292	17.0915	13.7635	24.6251		11.1618	12.9055	14.4673	20.1273	11.0117	18.3846		8.26417	8.44427	9.29258	9.15801	7.68491	13.3127
8.71057	9.84685	9.84685	11.6007	7.61233	14.2929		8.47804	12.0391	12.9584	17.1287	12.6934	24.9321		10.7968	13.3947	14.527	20.2311	11.046	18.2283		8.24445	9.05932	8.91811	9.68043	7.72069	13.11
8.56956	10.4876	10.4876	11.9081	7.8303	13.7514		8.53249	11.6008	12.0166	18.9085	14.2869	25.878		11.0679	13.413	14.7244	20.0328	11.0264	18.258		8.3483	8.75397	9.05895	9.56712	7.96805	12.4085
8.7794	10.4703	10.4703	11.5042	7.68469	14.0811		8.55466	11.0873	11.7589	21.5616	13.7228	25.6732		10.9431	13.2918	15.0702	20.4088	10.9767	17.7316		8.28866	8.3672	9.15422	9.32117	7.45733	13.0353
8.75859	11	11	11.9468	7.60499	13.3142		8.91805	11.6913	12.2961	21.8972	13.723	24.6145		10.721	12.1027	14.1406	19.8308	11.101	17.1163		8.57969	8.64631	9.7035	9.44708	7.62756	12.8679
8.37483	10.6361	10.6361	11.2536	7.87057	13.8328		8.9207	11.1901	13.1055	20.6465	13.943	26.9215		10.705	13	15.1433	20.0921	10.605	17.6957		8.47849	8.58772	9.11511	9.30798	7.15479	12.5124
8.73788	11.4541	11.4541	11.6383	7.71954	12.7457		8.43778	11.2434	12.5563	21.1733	13.6366	27.2041		11.1038	13.1652	15.4351	20.6424	10.6591	17.6798		8.12356	8.71681	8.22922	9.23583	6.82031	13.1744
8.66028	11.0381	11.0381	12.005	7.75746	13.1966		8.54093	11.5513	12.7382	21.272	13.9279	25.69		10.9442	12.8585	14.1698	21.6228	10.8244	17.6496		7.99746	8.16306	9.31297	9.12234	7.5365	13.6544
8.78678	10.3504	10.3504	11.5399	7.91685	14.328		8.99049	11.8719	13.1625	20.532	13.2873	27.237		11.0368	12.9817	15.8028	19.8396	10.7836	18.4854		8.15253	7.84837	8.38172	9.35255	7.18379	13.6106
9.16992	11.0377	11.0377	12.3241	7.82618	13.5193		8.8096	12.0004	12.1298	18.999	13.857	27.2051		10.9246	13.3546	15.0301	20.1283	10.6102	17.5315		8.72862	8.09713	8.86572	9.30077	7.87369	13.148
8.50869	10.5785	10.5785	11.7385	7.73502	14.3381		8.96819	11.6598	12.1176	19.2445	13.7182	25.247		10.9145	13.1006	15.1122	20.6865	10.4262	17.7244		8.68665	8.44926	8.55536	9.09449	7.23107	12.4775
8.38601	10.6532	10.6532	12.3321	7.50792	14.3021		8.3949	11.2309	12.759	21.715	13.4475	25.9358		10.9694	13.086	15.4263	20.6065	10.8887	18.6243		8.51123	8.43162	8.88485	9.09407	7.42286	14.3942
8.57626	10.6355	10.6355	12.3503	7.90158	14.5576		8.8034	11.6772	12.0974	21.8749	13.4536	24.8112		10.7911	12.6451	14.8273	20.0429	10.6947	16.8752		8.55387	8.49309	8.99378	9.1306	7.19712	13.9505
8.79721	11.3022	11.3022	12.1385	7.55967	14.0361		8.5623	12.3538	13.6461	24.5382	13.7069	25.4278		10.9956	12.942	14.9587	20.4635	10.5963	17.6808		8.77249	9.31389	9.19046	9.14247	6.86739	12.8355
8.43366	10.8525	10.8525	12.1481	7.63301	13.7285		8.74977	11.5495	12.9111	23.2624	13.1771	26.5897		11.2419	12.7829	15.4606	19.3622	10.4043	17.3727		8.49835	8.39798	9.01913	9.0993	7.24565	14.0837
8.4749	10.3994	10.3994	11.4483	7.18855	13.5105		8.81828	11.63	12.9312	26.4204	13.2189	24.5145		10.9267	12.9644	15.27	20.4136	10.7012	17.111		8.34044	8.48444	9.26063	9.08978	7.37486	12.8627
8.65558	9.82191	9.82191	11.7654	7.60914	14.8778		8.95876	11.3175	12.2382	24.349	13.6909	24.4931		10.7177	12.7117	15.1708	20.0247	10.8036	18.0818		8.30534	8.15689	8.76943	9.3819	7.71809	13.1439
8.46705	10.1695	10.1695	12.3906	8.042	15.1148		8.65363	11.2828	13.1567	23.6944	13.8262	24.5134		10.9463	12.7314	14.964	19.7083	10.5505	17.5759		8.31822	8.394	9.21418	9.7112	7.22	12.4034
8.23537	10.2497	10.2497	12.3978	7.64671	15.3508		8.60564	11.1174	13.5402	24.6038	13.9856	25.3523		10.7847	12.41	15.191	19.742	10.7243	18.3041		8.49207	8.80737	9.76236	9.22935	7.25378	12.7355
8.63969	10.0165	10.0165	12.1541	8.21785	16.1835		8.84882	11.7952	13.2895	19.2408	13.4595	25.7287		11.155	13.1138	15.5809	19.7816	10.9472	17.7869		8.36494	8.46785	8.98922	9.33382	7.52666	13.6102
8.59276	9.75884	9.75884	12.672	7.65906	15.4409		8.7937	11.225	13.3118	20.5809	14.0606	24.9252		10.9804	14.1519	15.3725	20.8487	10.7125	17.9183		8.68429	8.07016	9.09027	9.51289	7.10404	15.2233
8.62105	11.3342	11.3342	12.6756	8.11027	15.1019		8.57493	11.8426	13.062	21.0656	13.6765	24.2024		10.7665	13.0531	15.1268	20.3471	10.3492	18.055		8.53814	8.51973	8.33085	10.0082	7.09302	15.1331
8.77068	10.4288	10.4288	13.5655	7.86947	15.4022		8.55057	10.9465	13.7792	20.4203	14.3607	24.3463		11.4104	13.3735	15.0686	19.6509	10.3887	18.2033		8.54979	8.12716	8.43633	9.13723	7.50905	13.8158
8.78285	10.1033	10.1033	12.5212	7.74969	15.3108		8.62663	11.1731	13.9698	21.867	13.383	24.7827		10.9748	13.6414	14.19	19.9275	11.1545	18.4079		8.53804	8.21424	9.12617	9.28054	7.70514	13.5013
8.55561	10.3419	10.3419	12.8174	8.09272	15.2541		8.47619	11.4727	12.7946	19.8664	13.6816	24.7225		10.794	13.8404	15.3729	19.9579	10.6281	18.625		8.37003	8.6258	9.35283	9.43356	8.4687	13.5167
8.5084	10.0298	10.0298	12.6186	7.90125	15.3747		8.60284	11.3046	13.2459	20.2372	13.9552	23.2882		10.844	13.8195	14.9381	21.0818	10.2465	18.8551		8.55395	8.37737	8.49477	9.47025	8.20659	13.7832
8.40796	10.2411	10.2411	12.573	7.55431	14.7104		8.59629	11.7007	12.1094	20.2413	13.5132	24.166		11.0559	12.9912	15.7452	20.7419	10.6786	19.0258		8.37356	8.64817	8.85368	8.94571	7.4598	13.9292
8.56128	10.206	10.206	12.2485	7.95571	15.227		8.70758	11.8067	13.4292	24.404	14.5279	24.268		11.2401	13.5851	13.9608	19.8872	10.1684	18.5785		8.54646	8.02965	8.55573	9.76841	7.49607	13.7813
8.45	10.0574	10.0574	12.2618	7.56558	14.7443		8.4433	11.8997	12.385	24.1347	13.5532	26.7041		10.3537	13.6456	14.9158	20.4212	11.4733	18.416		8.7405	8.61808	8.46817	8.96874	7.31358	13.591
8.17969	10.3183	10.3183	12.0842	7.73915	13.7037		8.60006	11.6696	12.6792	23.7956	14.2676	26.2738		10.6123	14.055	14.5709	19.0858	10.9292	17.6349		8.20714	8.15998	9.06631	9.40074	7.55845	15.0147
8.58056	10.6644	10.6644	12.8097	7.70562	14.2379		8.60894	11.836	13.5067	22.5344	13.9785	24.371		10.7121	13.5775	14.6248	20.3219	10.7481	18.1881		8.16084	8.02958	9.40082	9.30184	7.17408	12.8062
8.46798	10.6121	10.6121	13.3122	7.63972	14.2648		8.5437	11.5294	12.7481	24.2503	13.6006	25.8722		10.9607	13.7066	14.9481	20.1297	10.9913	18.2003		8.33351	8.50034	8.75782	9.39708	7.07467	14.195
8.33121	10.564	10.564	13.9339	7.66891	15.2888		9.18491	11.5323	13.321	24.4138	13.6468	26.2913		10.6642	14.2036	14.3425	19.8905	10.5474	18.4316		8.41323	8.70013	9.41302	9.94203	7.08533	13.0704
8.43337	10.5163	10.5163	13.6311	7.99403	14.3911		8.5342	11.117	13.2213	22.2183	13.3793	24.8557		10.5634	13.9701	14.6366	20.4034	11.2707	18.1795		8.26809	8.12004	10.3713	9.54497	7.42873	13.1867
8.50459	10.5644	10.5644	13.4471	7.66158	14.1508		8.6217	11.1261	13.4576	21.588	13.8374	25.5421		10.9106	13.4965	14.0776	20.1771	10.6745	18.0687		8.49648	8.21296	9.13365	9.19146	8.02195	13.1941
7.98665	10.5626	10.5626	12.9741	7.8152	13.6284		8.69095	11.5577	12.5418	22.9092	13.6345	25.2002		10.9305	14.8602	13.972	20.177	10.516	18.2253		8.48685	8.21546	9.24793	9.34822	7.88678	13.0578
8.63786	10.9786	10.9786	13.5265	8.17974	15.2613		8.49421	11.3827	13.1911	19.0904	13.474	25.1693		10.5853	14.1532	14.0587	19.8644	10.9019	17.7429		8.50361	8.53821	8.97339	9.27857	6.99612	13.6171
8.60022	10.6131	10.6131	13.6303	8.40232	15.6274		8.80541	10.8615	13.4753	17.9628	13.4844	22.8037		10.5542	14.3751	14.5519	19.9193	10.5594	18.4323		8.55868	9.05584	9.39477	9.27536	7.47369	12.5724
8.51683	8.7451	8.7451	11.9799	8.05926	13.8601		8.76665	11.6567	13.4324	18.1646	13.6955	23.9196		10.4478	14.216	14.8115	19.9664	10.5789	18.1294		8.55597	8.37743	9.04616	9.10474	6.86727	14.1116
8.41501	9.40225	9.40225	12.227	7.96413	14.7506		8.56638	11.6457	13.1721	18.7565	13.1076	24.1491		10.9486	14.508	13.923	20.0003	9.94032	18.312		8.57807	8.3909	9.48759	9.34237	7.21356	13.5939
8.25645	9.95393	9.95393	11.6626	7.71959	13.9226		8.51588	10.9063	13.4837	20.1803	13.0266	25.288		10.7089	14.1469	14.3321	20.4118	11.4511	18.2628		8.31279	8.30365	9.38674	9.09659	7.35716	13.1067
9.01744	9.17819	9.17819	11.5906	8.07622	13.8173		8.7625	11.008	13.8627	19.9622	12.7398	24.7509		10.9423	14.4731	14.4871	19.9407	11.8609	19.0991		8.7207	8.16403	8.90046	9.08743	7.89044	13.0935
9.07285	8.95746	8.95746	12.6555	8.25506	13.7134		8.62173	10.8502	13.5226	19.7517	13.8676	25.7236		10.7416	14.2765	14.2775	20.1224	11.6591	19.0013		8.40023	7.93608	8.51562	8.95349	6.99586	14.1064
8.70801	9.31282	9.31282	13.1937	8.03172	12.8866		8.82066	10.6508	13.3543	16.336	13.1336	25.4385		10.5669	13.6121	14.2784	19.7578	11.5313	18.8082		8.47177	8.03018	9.23476	9.04208	7.22721	13.2607
8.50713	9.33891	9.33891	12.9465	7.92502	13.809		9.04735	10.3685	13.0441	21.998	13.4647	26.0748		11.0667	14.0196	14.3967	19.586	12.493	16.9937		8.57098	8.30405	9.53945	9.20801	7.13915	13.6831
8.67582	10.0116	10.0116	12.2215	8.001	13.4181		8.6938	10.8325	13.6016	20.5734	12.9574	25.6391		10.9073	13.7824	13.9894	19.8961	11.652	19.085		8.41221	8.29654	8.50006	8.9636	7.16149	13.6973
9.01134	10.3105	10.3105	12.3968	7.50819	12.8248		8.62168	10.8427	14.0604	21.2091	13.7085	25.1698		10.9019	14.3635	14.0033	20.0318	12.2445	17.698		8.71326	8.8661	8.72923	9.31761	7.52141	14.4865
8.5381	9.58249	9.58249	12.0701	7.97589	12.9489		8.71878	11.7866	14.8928	23.481	13.2594	25.1656		11.1851	12.7172	14.0654	19.7952	12.1254	18.0613		8.43444	8.53524	9.53091	9.21456	6.85401	13.1603
8.55246	9.78451	9.78451	11.9521	8.32462	12.6817		8.71492	10.8644	14.617	25.1735	12.9976	23.8882		10.8174	13.2939	14.4226	20.5505	11.5951	18.3891		8.5997	7.80945	9.15616	9.12198	6.83916	14.7541
8.64073	9.45337	9.45337	11.6901	7.8883	12.777		8.66098	11.092	14.5791	22.5968	12.394	25.4234		10.2006	14.0974	13.9622	19.8608	12.6299	18.1546		8.11908	8.08526	9.50853	9.18567	7.45378	12.8229
8.73177	9.91317	9.91317	11.8136	8.03335	13.445		8.83745	11.0146	17.8423	21.695	13.5665	25.1931		10.3258	14.2044	14.2399	20.4932	12.0332	18.3934		8.54444	8.33869	9.38864	9.3393	7.83094	13.7498
8.88928	10.4297	10.4297	12.3067	7.69197	13.2895		9.1524	11.289	16.7348	24.6464	13.3506	24.3122		10.4069	13.8178	14.5706	19.7761	11.9498	18.364		8.20262	8.87065	9.53823	9.10175	7.5643	12.8539
8.59261	11.7286	11.7286	11.5224	7.61983	12.8936		8.3864	11.8198	16.0591	24.2205	13.2399	23.9418		10.3029	13.7518	14.1645	19.9587	12.6156	18.8664		8.36955	8.42484	8.91875	9.26303	7.19555	13.0794
8.59267	11.2621	11.2621	11.2845	7.9656	14.0586		8.75794	10.7725	15.9624	25.6866	13.0858	24.0898		10.7889	13.3431	13.7576	19.9482	11.9746	19.0052		8.35561	8.29073	9.14214	9.6744	7.18154	14.1839
8.51156	10.5287	10.5287	12.8243	7.76483	13.3093		8.56407	10.4046	17.0381	24.9689	13.6314	24.1144		11.1232	13.9471	14.5425	20.126	11.8219	19.789		8.73863	8.43133	9.57848	9.54117	7.08415	13.8119
8.6609	10.5742	10.5742	12.1171	7.2821	14.2401		8.62286	9.96436	16.5517	23.571	14.3465	24.0006		10.8674	13.4861	14.5649	19.6163	12.9875	19.6123		8.34091	8.12493	8.08851	9.75491	7.01677	12.5552
8.89196	10.7939	10.7939	12.7644	7.65105	14.4729		9.20809	10.2733	15.7266	24.2528	13.5486	25.7808		10.8108	12.6257	13.8786	19.87	13.6972	18.5645		8.69521	8.27562	8.82987	10.0344	6.85039	13.0885
8.80167	10.6535	10.6535	12.1158	7.61282	13.602		8.70063	10.8361	15.7492	24.28	14.5796	25.2659		10.419	13.8442	14.1123	20.0543	12.9077	19.5336		8.63638	7.97206	8.78759	9.75852	7.18725	13.153
8.57612	10.5916	10.5916	12.2289	8.10683	12.495		8.93913	10.1808	16.3566	25.6743	13.6175	25.311		10.8435	13.6327	14.5707	20.747	13.6827	19.3362		8.12923	8.19964	8.72246	9.7231	7.37662	12.672
8.77091	10.3418	10.3418	12.4856	7.73732	12.1584		9.13063	10.135	17.3333	22.6558	14.4646	24.903		11.1942	13.0814	14.0702	20.6705	13.5641	18.9704		8.45278	7.91852	8.58009	10.149	7.04358	12.5618
8.51583	10.7126	10.7126	12.6589	7.49705	12.7063		8.64933	10.2476	17.0117	25.1756	13.983	24.8674		10.634	13.685	14.1684	20.1325	12.6955	18.9631		8.86662	8.56358	9.05324	9.6223	6.65625	12.886
8.52433	9.83803	9.83803	12.7727	8.12967	12.7569		8.45961	9.9916	15.8127	26.266	12.9182	24.9485		10.6327	12.2755	14.0801	19.6568	13.0447	19.2041		8.6403	8.29575	8.92229	9.81787	7.19324	12.8719
8.34606	10.065	10.065	12.3838	8.36747	13.3347		8.83773	10.2127	15.8497	24.0633	13.0997	25.3902		9.99907	12.8748	14.464	20.0309	12.7641	18.9006		8.86606	8.41898	8.99373	9.4239	7.24318	12.367
7.88008	10.7233	10.7233	12.444	8.15381	13.9724		8.7313	10.2683	15.8759	24.5027	13.1573	26.4848		10.7508	13.1096	13.7579	20.2901	13.269	18.0522		8.60309	8.2339	8.97756	10.6314	7.06853	13.1331
7.99011	9.7146	9.7146	12.3487	7.71465	13.7542		8.83023	9.96103	15.9133	26.6527	12.7083	25.1593		10.8169	13.1825	14.6731	19.9089	13.1639	19.0096		8.62564	8.28529	8.40232	9.79922	6.9428	13.5161
8.5555	10.3464	10.3464	12.6068	8.02106	13.7623		8.70054	10.0207	15.6647	27.3989	12.7353	25.6475		10.9016	13.3569	14.0787	19.8753	12.3687	18.6744		8.62186	8.3515	8.37057	9.93039	7.09745	13.8836
8.54924	9.32666	9.32666	12.2026	7.70334	14.0649		8.74559	10.1553	16.0531	26.751	11.6479	24.8594		10.2828	12.8019	15.0831	19.9477	12.764	18.6409		8.62588	8.14317	9.55368	9.91226	7.63724	13.373
8.36682	10.9917	10.9917	11.6396	8.00025	13.5023		8.36221	10.4977	16.0484	24.959	11.9362	24.5214		10.6203	13.7728	14.3396	20.6827	12.8108	18.3293		8.33716	8.00644	9.42169	9.83941	7.36632	13.8442
8.22691	11.2475	11.2475	11.6597	7.66162	13.917		8.72507	10.4668	15.3527	25.4988	11.7392	25.6366		10.7552	12.985	14.9913	20.1907	13.2105	16.7996		8.36776	8.20769	9.58595	9.82684	7.26471	13.6661
8.36017	10.4115	10.4115	12.9686	7.94202	13.7607		8.56262	10.6986	14.2508	25.3983	12.6609	25.121		10.6804	13.412	15.0529	19.7357	11.5219	18.4091		8.32416	8.20995	9.21955	9.98167	7.44536	13.2062
8.37907	10.2919	10.2919	11.0417	7.94865	13.5608		8.5493	10.2626	16.7086	25.0158	13.2469	26.8523		10.4654	13.4056	14.0136	19.3155	11.8667	18.8524		8.61577	8.49984	9.22627	9.6816	7.24837	13.5841
8.3429	9.89425	9.89425	11.4422	7.43897	13.9313		8.60034	10.7031	15.0295	26.2468	12.7824	27.0964		11.0196	13.2051	14.4646	20.1506	11.9896	19.6019		8.46382	8.27763	9.21363	9.72569	7.46394	14.2316
8.40394	10.2257	10.2257	11.6993	8.32941	13.5939		8.54139	10.1834	15.8853	25.4735	13.8142	26.7219		10.8413	13.4249	14.7585	19.8809	11.8043	18.4079		8.33948	7.85996	9.21353	9.9992	7.17054	14.1498
8.51574	10.6643	10.6643	11.7395	7.79606	13.7943		8.9943	10.6376	15.0097	25.2186	13.0534	26.7055		10.9819	13.5282	15.2412	19.7419	12.2705	18.9917		8.03779	8.377	9.55259	9.74454	7.45865	13.9511
8.38801	10.4918	10.4918	12.4675	7.97445	13.1663		8.8212	10.0173	15.4808	27.1921	13.5245	27.4		10.9933	13.4857	14.6541	19.5445	12.8404	18.1545		8.53442	8.65872	8.93429	9.67812	7.35521	13.636
7.98429	11.8111	11.8111	12.134	7.94295	13.4083		8.53201	10.8562	15.2014	25.4364	13.4528	26.146		10.9007	13.5296	15.0503	20.166	12.0325	18.2869		8.68793	8.31726	8.87627	10.1612	7.07684	13.671
8.45079	11.2204	11.2204	11.6295	8.13392	15.542		8.9063	10.1527	16.7812	24.6814	11.6512	24.2757		10.59	12.9814	14.8119	18.6417	11.6844	18.2361		8.24804	7.71924	9.00917	9.9637	7.14743	13.2374
8.30907	11.0902	11.0902	12.1345	7.74282	14.1799		8.74605	10.3809	15.2308	26.2138	12.4574	24.7456		10.9071	12.7116	14.021	19.9467	11.2672	18.1197		8.27503	8.19158	9.44689	9.66854	7.21286	14.108
8.31641	10.2293	10.2293	12.9133	7.68098	15.0507		8.59807	10.5292	15.9684	26.0371	12.1342	25.2892		10.2242	12.873	14.8325	19.2377	11.8501	17.6228		8.36055	7.89361	9.61004	10.5328	7.50574	14.3532
8.52285	9.72698	9.72698	13.0353	8.013	16.0799		8.69237	10.7115	16.4436	24.6053	12.0609	25.984		10.6258	12.6878	14.6447	19.1929	11.4745	17.4517		8.3775	8.40463	9.0571	9.80723	7.4541	13.8397
8.5453	9.40448	9.40448	12.4644	7.74073	14.7135		8.56238	10.3486	16.0171	22.6421	12.1035	25.2687		10.6965	12.9714	15.0853	20.0664	11.906	17.6523		8.60427	8.23526	9.59348	10.445	7.51312	12.5393
8.65472	10.6164	10.6164	12.5139	8.05457	14.8682		8.6166	10.58	15.0173	25.7049	13.1998	23.0401		10.5219	12.8802	15.0964	19.9336	12.3287	18.7113		8.46245	8.61809	9.60853	10.1794	7.26704	12.6914
8.6718	9.25315	9.25315	12.364	7.57854	14.1535		8.38543	10.4655	15.3251	25.769	13.3485	23.3934		10.4162	14.0604	14.8829	20.2592	11.7645	17.7809		8.32011	8.08219	9.56595	9.97476	7.0162	12.3822
8.6084	9.0542	9.0542	12.1421	7.54536	14.0543		8.9153	10.2991	16.1018	26.5953	13.4136	21.98		10.6216	13.9803	15.2209	19.8228	11.4935	17.4277		8.76645	8.39112	9.62502	10.5252	7.41983	12.4379
9.212	8.76236	8.76236	12.0033	7.8918	14.2827		8.54393	10.8459	15.7779	30.4307	13.2168	22.3504		10.8667	14.3345	15.0555	20.2708	10.5717	17.6631		8.69111	7.80797	9.47626	10.7628	7.14035	12.8454
8.50447	10.0867	10.0867	12.6938	8.11627	14.3393		8.76015	10.7862	17.0594	30.5567	13.4884	22.9745		10.7876	13.5576	15.4837	19.4499	11.8432	18.7694		8.42156	8.24562	9.30635	10.2433	6.94866	12.7828
8.82456	9.56963	9.56963	12.6812	7.76601	14.6872		8.73964	10.1532	16.2051	31.3391	12.7076	24.2361		10.9793	13.4891	14.9155	19.7063	11.8996	18.6588		8.71395	8.00413	8.84978	9.98626	7.93953	14.0481
9.06601	9.74471	9.74471	11.7531	7.70883	14.8074		8.85544	10.4429	15.2542	32.5115	12.9903	23.479		10.917	13.6756	14.6833	19.0887	11.9943	18.6616		8.78046	8.1995	9.35779	10.0923	7.54574	13.3283
8.41459	9.60848	9.60848	12.1688	7.77461	14.5264		8.78914	10.1246	17.7382	30.9735	12.2377	25.1577		10.5043	12.3959	14.7985	19.6099	11.8646	18.6113		8.35906	8.19759	9.4618	11.0935	7.96454	14.4913
8.65703	9.45785	9.45785	12.6009	7.62026	15.2151		8.75475	10.6939	16.1364	31.6471	13.6816	22.0723		10.4779	12.7613	14.4385	19.4841	11.2707	18.9051		8.44929	8.3787	9.78322	9.65652	7.57603	13.2413
8.79189	9.1556	9.1556	12.494	7.43371	14.3549		8.59872	10.2965	17.1557	31.6742	13.7144	26.4814		10.3855	11.9653	14.8292	20.4053	11.1389	18.6173		8.58421	8.03595	9.44621	10.2096	7.57281	13.4458
8.79864	8.81622	8.81622	12.1927	7.34074	15.0473		8.83015	10.1077	14.831	30.665	13.2026	26.1719		10.7954	12.1452	14.5479	20.9748	11.657	19.0209		8.56631	8.5134	9.74148	9.34782	7.63488	13.4782
8.81795	8.66319	8.66319	13.0337	7.80388	14.7094		8.96855	10.2878	14.8185	28.0332	13.107	24.9047		10.5396	13.447	14.7434	21.0727	12.3836	18.2316		8.0134	8.10115	9.09507	9.69125	7.18972	15.2041
9.17394	9.38001	9.38001	12.9901	7.55865	13.9675		8.59455	10.541	14.3669	28.2976	12.8394	25.3958		10.8956	14.4475	14.6182	20.9546	11.6345	17.764		8.29122	8.02273	9.51811	10.199	7.54627	15.1037
8.98161	8.84648	8.84648	12.7535	8.21361	14.3914		8.4976	10.0912	13.703	27.8292	13.3253	25.6862		10.5472	14.244	14.8531	20.7091	10.9734	17.0018		8.1569	7.99966	9.41634	10.4945	7.48747	14.258
8.39237	9.41455	9.41455	12.6777	8.28977	14.3434		8.78669	10.0946	15.2823	27.3575	14.1823	24.6369		11.0216	13.2242	14.1128	20.8342	10.8224	17.0004		8.44126	8.50812	9.09713	10.1973	7.56067	13.7272
8.4376	10.319	10.319	12.7556	7.79552	13.1405		8.89768	10.5631	14.582	27.6609	13.6147	26.1539		10.6602	13.7625	14.6361	20.9292	10.7767	16.7635		8.92041	8.27147	8.95776	10.2299	7.98079	13.1585
9.01352	8.99046	8.99046	12.6549	7.79623	13.7615		8.85572	10.3585	15.1536	30.3366	13.409	25.5153		10.873	14.0027	14.5812	21.4297	10.8415	19.1012		8.21504	8.00024	9.7438	10.5293	7.49491	14.2942
8.78546	9.28408	9.28408	12.4773	7.97543	14.9578		8.63829	10.3401	14.9345	34.5552	12.8466	26.1067		10.951	13.0742	14.3249	19.9621	11.1048	18.2777		8.55005	7.73729	9.56461	11.6483	7.90829	10.9848
8.67542	9.26058	9.26058	11.6271	7.8894	14.7692		8.59505	10.221	15.1702	33.3712	13.5215	26.6518		11.0452	12.5544	14.4484	19.0815	12.2831	18.1696		8.49415	7.86431	9.64457	10.7059	7.8715	10.7429
8.70988	9.16718	9.16718	12.6135	7.62673	15.7654		8.48125	10.251	15.3906	34.1109	13.3802	25.4981		10.5876	14.4254	14.6792	21.0012	11.7557	18.8032		8.46644	7.90532	9.1729	10.3353	7.16553	11.9568
8.20353	9.23264	9.23264	12.4742	8.28372	14.3297		8.42351	10.3341	14.9729	34.5376	14.3271	24.5617		10.5767	14.3449	14.2662	20.6041	12.3126	18.5053		8.63411	8.18358	9.5064	10.3494	7.54094	12.486
8.65544	9.77273	9.77273	12.7568	7.65299	14.7167		8.37633	10.114	15.6122	36.9855	14.3688	25.9254		10.8879	13.1514	14.34	19.9425	12.0625	18.5078		8.96266	8.39405	8.90687	11.081	7.81021	12.556
8.4447	10.1763	10.1763	12.2537	8.13541	14.2395		8.67724	10.3295	15.5349	37.6312	14.1292	25.3658		11.0551	13.8629	14.7981	20.0921	11.7202	18.2105		8.20016	7.96571	8.98605	10.6166	7.32233	12.5503
8.72311	9.60071	9.60071	13.0002	7.86986	14.7395		8.79328	10.5475	14.3591	35.6509	14.1287	26.3379		10.8299	14.1424	14.8816	20.5323	11.1452	18.9359		8.49905	8.36491	9.33758	11.0373	7.15991	14.2091
8.53815	9.40879	9.40879	12.3428	7.7417	15.7291		8.62288	10.0149	15.814	35.3556	14.3898	24.9901		9.92138	13.8659	14.693	20.868	12.3392	18.0434		8.54458	8.00218	8.98899	11.5365	7.47105	12.4837
8.9323	9.60755	9.60755	12.4489	7.81563	14.7711		8.54876	10.2822	15.0946	36.8771	14.2381	25.6271		10.5374	14.1313	14.5932	20.4255	12.3258	18.5693		8.53507	8.20942	9.45343	11.5729	7.03502	12.3711
8.57072	9.76447	9.76447	12.3509	8.1395	15.11		8.24993	9.97456	13.7047	32.0648	13.6278	25.869		11.0623	14.46	15.161	19.9591	12.176	17.8654		8.55109	8.1616	9.25895	10.7575	7.62168	11.2803
8.45179	9.42381	9.42381	12.4069	7.92263	14.5678		8.7583	10.3004	13.5505	34.8329	13.3394	22.7402		10.4118	13.5338	14.6049	20.5424	11.4125	19.0427		8.34604	8.55263	9.33874	10.333	7.53607	10.6139
8.80243	9.76026	9.76026	12.1205	8.01236	14.1494		8.47739	10.2986	15.2308	34.4972	14.3067	26.4703		10.7313	14.4446	15.0059	20.3369	11.0804	18.5706		8.17549	8.38686	9.15237	10.5049	6.78411	13.616
8.68361	9.20635	9.20635	12.2054	7.95867	13.2524		8.71617	10.5131	13.6458	32.7944	13.5385	24.7222		10.8443	13.7717	15.116	20.2997	11.0171	19.1819		8.571	8.42382	8.9476	10.3597	7.27165	13.5042
8.7637	8.89352	8.89352	12.7387	8.01773	14.9216		8.75713	10.6406	14.3892	36.798	14.8985	22.202		10.9446	14.4582	15.2601	19.9298	11.659	18.6902		8.40498	8.65076	9.17288	10.3003	7.08038	12.1483
8.64827	9.28122	9.28122	13.0187	8.37955	15.1384		8.55131	10.3485	17.425	38.7598	13.2012	24.984		10.9614	14.7057	14.6223	19.8536	11.8323	19.8256		8.28822	8.13816	9.35495	10.12	7.0961	13.9765
8.65943	9.37378	9.37378	12.6696	8.66502	14.3552		8.48171	10.3921	15.3141	37.6044	14.3607	25.2968		10.6388	13.8977	15.0552	20.9361	11.7716	18.8648		8.82846	8.35523	9.6039	10.8622	7.41143	12.8357
8.92752	9.49345	9.49345	12.0998	8.41008	14.9534		8.63015	10.6484	15.2599	37.8978	13.4552	25.3442		10.897	14.2059	15.397	21.0732	11.9702	17.6188		8.39779	8.16841	9.5079	10.5841	7.39561	13.3726
8.42392	9.99994	9.99994	12.8222	7.86504	13.4191		8.29012	10.7075	15.2862	34.6046	13.912	25.1376		11.0215	14.4793	14.8017	21.1625	11.8959	17.9082		8.50775	8.46702	8.86935	10.8999	6.96783	13.1221
8.57385	9.94438	9.94438	12.6894	7.80872	14.5428		8.72666	10.3746	14.3362	34.2814	14.4003	25.0427		10.6098	14.2053	14.6091	20.3805	11.2683	19.2285		8.49206	8.30928	9.66887	10.2618	7.38411	12.7527
8.80336	9.48338	9.48338	11.9737	7.87555	14.8188		8.77236	10.2288	14.8244	37.4236	14.254	24.705		10.8438	14.1463	15.6994	21.7222	11.2769	19.2275		8.28051	8.00107	9.09418	11.1111	6.87423	14.2842
8.47796	9.27938	9.27938	11.4643	8.18249	15.0231		8.96511	10.1521	14.0607	34.3863	13.8367	23.7037		10.8004	13.2285	14.8376	20.6126	10.9058	19.003		8.24691	8.49771	9.10843	10.1365	6.82216	13.1504
8.92061	9.77218	9.77218	12.4551	8.1207	14.4942		8.40803	10.4411	15.3596	34.7292	14.2941	24.0748		10.3683	12.4701	15.0704	20.8313	11.2525	19.065		8.47824	8.55422	9.87313	10.081	7.28874	13.1791
8.93905	9.08909	9.08909	12.8208	7.95091	14.8558		8.96841	9.99226	15.0936	35.3899	14.0235	26.3504		10.6256	12.5149	15.0262	21.3011	11.3413	18.7036		8.28745	8.55819	9.19723	10.3414	6.83776	13.8878
8.81919	10.7299	10.7299	13.0833	7.67481	14.4842		8.6471	10.5781	13.9245	33.7467	13.9529	25.7808		10.9865	13.1665	15.677	21.6241	11.3275	19.3007		8.80558	8.6943	9.00086	10.1002	7.48923	13.2636
8.27612	9.17293	9.17293	12.3017	7.6725	14.2327		8.72813	10.3022	16.5878	35.4871	13.8209	25.7797		10.6156	13.6999	14.252	21.4842	11.5277	19.2966		8.65398	8.21435	9.66206	10.0927	7.29623	12.5624
8.51461	9.12777	9.12777	11.5744	8.59664	14.0488		8.67442	10.1295	16.035	34.6259	14.5035	24.4238		10.839	14.3836	15.1971	20.4164	11.557	18.8839		8.5509	8.61558	8.873	10.0478	7.48669	13.1877
8.40272	9.43111	9.43111	11.9378	7.71963	14.7267		8.63593	10.2157	15.4765	33.1177	14.5655	26.133		10.8189	14.5322	15.2355	22.4607	10.9475	18.8829		8.4429	8.57297	10.0114	9.97387	6.99467	12.2534
8.79079	9.6722	9.6722	11.3757	8.18903	14.2867		8.63306	10.0346	14.9535	30.9316	13.6655	25.687		11.1407	13.8951	15.354	21.7811	11.3139	18.4604		8.47645	8.09673	9.28851	10.3566	7.66435	13.5544
8.77074	9.39908	9.39908	11.3792	7.4021	12.8098		8.67692	9.9496	15.7519	32.1991	14.3	25.0568		11.2719	13.0072	15.8624	22.2651	11.7196	18.6627		8.61115	8.18229	9.21697	10.7683	7.22912	12.4646
8.5594	9.93106	9.93106	11.3459	8.13415	13.2092		8.67621	9.80179	14.9114	28.8131	14.3371	26.0461		10.8874	13.7641	15.0399	21.5395	11.1867	19.2666		8.34715	8.61481	8.31733	10.3992	7.34242	13.3722
8.24959	9.54732	9.54732	11.1746	8.15668	13.2527		8.70693	10.2706	14.4591	29.7349	13.9321	24.9461		11.1655	13.1671	14.9136	21.4996	11.7653	18.6101		8.74088	8.71634	8.98174	10.5191	8.08274	11.6136
8.75347	9.49495	9.49495	12.3193	8.02735	13.6243		8.46871	10.2441	14.7751	29.432	13.7863	24.1802		10.54	12.9734	14.4235	22.0617	11.4894	18.7984		8.27107	8.10154	9.55321	10.7551	7.7305	12.4842
8.89931	9.81041	9.81041	12.1293	8.284	15.3885		8.55183	10.0261	14.8575	28.977	14.3105	23.5751		10.6173	13.8814	15.2029	21.3108	11.0755	18.8157		8.5523	8.00271	9.35272	10.3008	7.88991	13.4355
8.57837	9.48199	9.48199	11.9634	7.7562	15.0493		8.50335	10.4385	15.9982	29.421	13.9424	21.9601		10.2978	13.1882	15.155	22.1001	11.4679	19.1672		8.47566	8.68823	8.90424	10.3294	7.73916	12.7667
8.51644	10.2206	10.2206	12.0065	7.98713	15.1801		8.78741	11.0651	15.2078	29.0615	13.6908	24.1355		10.5195	12.7887	15.5596	21.9192	11.1174	17.8492		8.25293	8.6649	9.54395	10.1018	7.82292	13.4866
8.39417	9.56493	9.56493	11.8191	7.72448	15.5382		8.67883	10.8453	15.2403	28.9667	14.0772	22.3272		11.0241	13.1886	14.5846	21.069	10.8394	18.2573		8.35074	8.28815	9.11153	10.583	7.07831	13.0827
8.57576	8.92837	8.92837	11.6179	7.67848	14.8039		8.60077	11.0124	16.1814	29.8495	14.666	21.1032		11.3308	14.1153	15.7198	21.1499	11.2171	18.1362		8.27253	8.43765	9.19296	10.4824	7.85425	12.995
8.57851	9.09057	9.09057	12.2813	7.9161	14.921		8.57166	11.4898	16.6641	31.7339	13.6132	22.2154		10.8383	14.158	15.4726	21.8106	10.6288	18.3721		8.46588	8.58582	9.40492	10.4094	7.56472	12.0384
8.59052	9.68901	9.68901	12.2897	8.23943	14.9137		8.87218	10.8464	15.8475	30.2294	13.4951	23.0812		10.8659	14.3761	15.6712	22.4313	11.2588	17.8309		8.5469	8.86246	9.36816	11.0613	7.57283	13.1876
8.86998	10.6166	10.6166	11.2201	7.54418	14.5589		8.49533	10.6993	15.177	29.6075	13.3743	25.7591		11.1077	14.2724	15.6652	23.0767	11.2744	18.1449		8.27207	8.11779	9.24049	10.7352	7.34299	12.9713
8.60119	9.67345	9.67345	11.1812	7.55789	15.371		8.54669	10.6378	14.6805	29.2384	13.5061	24.744		10.6417	14.0749	15.9779	21.8609	11.3599	17.0209		8.72096	7.97604	8.90471	10.4664	7.78315	13.0999
8.45639	9.79213	9.79213	10.5244	8.2485	14.3979		8.77298	11.0007	16.3934	29.5861	14.026	22.572		10.6926	13.9003	15.6514	21.8845	11.0564	17.9203		8.64406	8.35996	9.24131	10.3213	7.50118	12.9719
8.67149	9.87321	9.87321	11.9978	8.08694	15.0258		8.58349	11.3561	16.1955	29.2477	14.2438	22.6685		10.6918	13.9728	15.1442	22.0795	11.5228	17.8659		8.86503	8.51153	8.94468	10.5036	7.3201	12.6426
8.75072	9.42152	9.42152	11.8969	7.58949	15.1098		8.36154	11.2311	15.4977	29.2015	13.8104	21.986		10.8053	14.7446	15.1114	21.0035	11.4764	18.3889		8.43835	8.27561	9.01502	10.0612	7.33712	13.9438
8.77898	9.36044	9.36044	10.8518	8.00469	14.567		8.62116	11.0199	17.8513	29.3784	13.8761	22.0266		10.7826	13.3956	14.7642	21.1841	10.3614	17.6087		8.49694	8.17713	9.19749	9.9456	7.90864	13.4813
8.47006	9.33821	9.33821	11.1836	8.3365	14.0907		8.77151	11.1323	17.4611	27.9108	13.1652	23.2152		10.9434	13.845	15.399	21.0511	11.3851	17.7738		8.52122	8.4099	8.64427	10.0336	7.96084	12.7285
8.66213	8.94934	8.94934	12.0713	7.91498	15.3771		9.19842	10.6348	16.2041	29.9201	14.0104	21.3773		10.9263	13.8274	15.1039	22.9469	11.1265	18.1176		8.45545	8.5072	9.23753	10.37	7.63178	12.6379
8.80009	9.53883	9.53883	12.8485	7.50836	15.2363		8.62485	11.1726	15.4319	29.5452	14.9019	22.8379		10.6676	14.1035	15.0357	22.2187	11.4467	17.7065		8.31436	8.41457	8.75967	10.399	7.42389	11.8511
8.52555	9.95807	9.95807	11.7699	8.00504	15.0656		8.35729	10.864	16.0443	30.3274	13.8521	21.8886		10.6054	13.5904	15.7406	22.4887	10.793	17.6745		8.50397	8.49993	8.13507	9.71393	7.34756	12.4486
8.05532	9.39586	9.39586	12.2243	8.49959	14.6818		8.42421	10.9488	15.6744	29.7353	14.0092	21.4983		10.7304	13.8985	16.0882	22.2827	11.127	17.9641		8.8703	8.49554	8.6992	9.79806	7.36363	12.4978
8.31878	9.77615	9.77615	10.8517	8.03841	14.8143		8.81297	11.6763	15.4635	30.0927	14.5864	20.5496		10.6005	13.5535	15.7027	22.153	11.0203	18.5443		8.78545	8.23032	8.91579	10.1964	7.41119	12.7906
8.50602	9.38658	9.38658	11.2036	8.47437	14.9401		8.70807	11.283	14.9684	30.5774	14.948	21.5004		10.8422	13.8084	15.0319	23.5031	11.3872	17.3969		8.34974	8.32737	8.52248	10.8731	7.43296	12.8399
8.24532	8.9639	8.9639	12.3178	7.83299	14.9581		8.58573	11.5526	15.8728	32.263	13.9942	21.6243		10.4103	13.3694	14.7532	22.9633	11.4363	18.1752		8.7145	8.26351	8.60704	10.0199	6.9371	13.1928
8.38334	9.90489	9.90489	11.6495	8.16101	15.0243		8.88272	12.0304	15.6359	30.3123	14.3901	20.611		10.6399	13.8707	15.0615	22.3103	11.1466	17.8517		8.67464	8.07222	8.95579	9.67345	7.52443	12.323
7.96257	10.5803	10.5803	12.3672	7.87626	14.6006		8.83948	12.7729	16.6411	29.4916	14.6857	19.7834		10.6775	13.5636	15.3575	22.8966	10.9193	17.8664		8.45667	7.99132	7.88591	9.87879	7.42882	11.881
8.36066	9.89342	9.89342	10.5799	7.74003	15.5565		8.63046	11.5496	17.4106	31.0795	13.9915	21.503		10.51	13.5031	16.0989	21.9124	10.605	17.6679		8.58856	8.5056	8.76241	10.6378	7.42926	12.5391
8.36001	9.75284	9.75284	11.0025	8.25224	16.413		8.7777	10.9687	16.1322	30.8742	13.7797	20.9103		10.4532	13.6687	14.8381	22.538	10.554	17.8463		8.46735	8.16615	8.19387	10.0284	7.64503	12.2307
8.20362	10.2911	10.2911	10.08	7.63825	16.0253		8.6583	10.3028	14.7935	30.3275	14.9383	21.2538		10.542	13.5951	15.5747	21.4721	10.5697	17.9498		8.58792	8.66755	8.53438	9.89489	7.31676	12.2018
8.41253	9.72084	9.72084	10.1227	8.12253	15.5026		8.45955	10.2945	15.0068	30.8381	14.2927	23.2375		10.8523	14.1339	15.2529	21.7439	10.9864	17.7902		8.76359	8.15702	8.07487	10.1497	7.13503	11.3838
8.68192	10.1067	10.1067	10.6466	7.82637	15.6121		8.86019	10.8699	16.0373	30.9763	15.0044	20.457		11.0904	14.1638	16.1938	21.5671	10.7787	18.1416		8.39598	8.09087	8.55251	10.4637	7.49614	11.6331
8.42124	9.9973	9.9973	11.4184	7.90881	16.0942		8.76173	10.5339	16.0109	32.0664	13.789	21.7723		10.6953	14.168	15.1208	21.4953	11.0496	18.0375		8.60315	8.23385	8.47609	10.4352	7.3613	12.0875
8.6661	9.84063	9.84063	12.2812	7.83389	16.0884		8.69295	10.1854	15.8403	32.1431	13.0651	21.5945		10.8143	13.8533	15.3346	22.1998	11.5685	17.7247		8.7625	8.77034	8.72256	10.1427	7.30958	12.0281
8.60737	10.3267	10.3267	11.3723	7.88041	16.6428		9.22379	10.4443	15.2592	31.3024	13.8676	21.6621		11.3021	14.0484	16.5665	21.2619	10.6646	17.651		8.51235	8.44221	8.96452	9.6854	7.78875	11.9469
8.51496	9.91744	9.91744	11.2992	7.93338	15.7599		8.61426	9.92438	15.5814	31.8138	12.8282	21.3986		11.0659	13.8736	16.6632	21.5836	11.783	18.3582		8.58539	8.42747	9.56287	9.76411	7.10395	13.2418
8.5961	9.58859	9.58859	11.3287	8.09603	15.7492		8.99969	10.3731	16.9795	30.9975	13.28	21.8829		10.8428	13.9632	16.2743	21.3169	11.4615	18.3093		8.64967	8.495	9.69808	9.99127	7.6195	13.0238
8.35958	9.77714	9.77714	12.0891	7.86141	16.0763		8.83686	10.0613	17.2212	30.3909	13.6427	21.8598		10.8324	13.3244	16.5502	22.1072	12.1454	18.9904		8.33969	8.1891	9.59517	10.1208	7.02044	10.6364
8.3021	9.57426	9.57426	12.7072	7.59833	16.3199		8.72221	10.2814	17.66	31.3783	13.8262	22.5303		10.7787	12.5036	16.5047	21.6178	11.7984	18.0918		8.55145	8.64663	9.37303	9.48235	6.99238	10.6177
8.82024	9.47226	9.47226	12.2881	8.48884	16.0843		8.46258	10.2272	17.3465	32.3387	13.2064	21.8324		10.9642	13.0062	15.9528	21.4729	11.5951	18.1129		8.3537	7.99191	8.78192	9.7698	7.1358	10.5447
8.60291	10.1921	10.1921	13.2411	8.19358	16.2478		8.62048	9.68874	18.2325	32.4443	13.9241	21.6009		10.4881	11.9934	16.0295	20.3579	11.86	18.2211		8.43531	8.11982	8.70942	11.0016	7.48341	10.1228
8.41758	9.32499	9.32499	12.5827	7.90748	16.5569		8.91353	10.4729	17.5881	31.6171	13.2767	22.8588		10.4162	11.4844	16.0666	21.1057	10.9576	17.5417		8.49075	8.238	9.61228	11.0565	7.2846	9.69513
8.4216	9.27676	9.27676	12.4914	8.34058	16.218		9.19258	10.2457	17.9777	31.4939	13.6554	21.6157		10.613	11.172	16.653	20.1534	11.1123	17.5094		8.61453	7.79346	9.60718	10.9934	7.59638	10.9783
8.26459	9.00186	9.00186	12.1416	8.21519	16.3352		8.77052	10.6115	18.1453	32.1035	13.3372	21.8455		10.5115	11.6467	16.5536	20.2212	10.6795	17.3639		8.4827	8.09446	8.74486	10.9862	7.39709	11.5458
8.58159	9.25455	9.25455	12.5471	8.05433	15.9731		9.09761	10.0558	18.8263	32.2771	13.6527	23.1711		10.7464	11.4523	16.2486	20.7499	11.1664	17.6275		8.80973	8.08182	9.30749	10.7479	7.47134	13.6811
8.59012	10.1827	10.1827	13.0536	8.36455	16.1332		8.72703	10.2125	18.5988	32.6266	13.891	24.2626		10.6869	11.8548	14.8387	21.6599	10.5409	17.4774		8.881	8.18441	8.82899	10.3023	6.7975	12.0931
8.93884	10.011	10.011	12.6141	7.94679	16.136		8.35623	10.333	17.811	32.1434	12.7008	25.0227		11.1831	12.1726	15.0532	20.6323	10.4629	18.5953		8.26168	8.25792	9.05186	11.7166	7.37434	13.428
8.45428	9.64206	9.64206	12.401	7.41579	16.5341		9.00944	10.4401	19.5676	31.7364	13.2501	24.379		10.8844	11.8907	15.6341	20.4915	11.3457	18.4027		8.96775	8.37326	9.01018	11.1392	6.9721	13.7433
8.29965	10.3924	10.3924	14.5071	7.72543	16.7602		8.65355	10.2915	18.2877	31.5427	14.201	24.2819		10.5778	11.3798	14.6024	20.2299	11.7259	18.467		8.50833	8.30793	8.86548	11.4387	7.38237	12.6981
9.14375	10.0803	10.0803	11.7809	7.89951	16.6609		8.72635	10.4125	17.8867	31.1439	14.1912	25.1546		10.6504	11.9543	14.7725	20.21	11.16	18.1693		8.31586	8.3029	8.70678	10.6335	7.05882	12.5303
8.517	10.5419	10.5419	12.175	7.76076	16.4789		8.89266	10.7616	17.1667	30.2516	13.0497	26.322		10.5988	12.5019	15.67	21.0199	12.0757	18.4974		8.38134	8.04483	9.36134	10.4795	7.15684	11.7331
8.64129	9.8223	9.8223	12.7166	8.43778	16.2592		8.80041	10.3449	16.7774	29.4809	13.3096	25.2602		10.4801	12.3879	15.6536	20.0341	12.2227	17.7931		8.63411	8.09267	9.01751	9.98064	7.90843	11.2964
8.43421	9.61649	9.61649	12.4017	7.72094	15.6332		8.77584	10.9878	17.3031	31.1515	13.8557	24.6714		10.9312	12.1636	16.2416	20.2711	11.3943	17.9999		8.11836	8.4399	9.03898	10.5185	7.73637	11.0318
8.31582	9.62586	9.62586	13.0737	8.38336	16.0128		9.02616	10.4608	17.7587	31.5825	14.3478	24.3071		10.8109	12.1898	17.2395	21.8648	11.6034	18.6386		8.51681	8.14308	9.22373	10.1476	7.13093	11.6638
8.3316	10.7545	10.7545	12.8231	7.9506	16.1155		8.67674	10.2219	17.1197	30.8787	15.2497	24.9995		10.7965	11.7706	17.7817	20.1196	11.6683	18.1386		8.71096	8.21143	8.95305	11.0101	7.62107	12.0584
8.14736	10.1861	10.1861	12.5483	7.89305	16.2786		8.56996	10.0354	16.673	30.4273	13.2121	24.2577		10.9334	12.1804	17.3803	20.8915	11.44	17.4242		8.39845	7.94739	8.95919	9.90179	7.18328	12.6652
8.4328	10.6425	10.6425	12.5388	7.94884	16.5718		8.86644	10.0146	17.1498	30.6336	12.6412	25.2844		10.1074	11.8886	16.5398	21.4781	11.5142	18.3699		8.33839	8.01446	9.36503	10.4831	6.85024	10.2086
8.575	10.6739	10.6739	12.9409	7.74726	16.3354		8.86831	10.6259	17.3708	31.4597	12.5465	24.8004		11.3022	13.1549	17.0794	22.0907	11.4491	18.297		8.72145	8.55347	9.89045	11.0168	7.17806	10.3459
8.5382	10.1348	10.1348	12.2165	7.93025	15.9024		8.86819	10.3626	17.7926	30.0619	12.9395	24.9845		10.7683	13.2627	16.5157	21.4119	11.7252	18.1294		8.77953	8.37228	9.29898	10.3271	7.56529	11.7854
8.55857	10.3526	10.3526	12.4631	8.25355	16.6204		8.82328	10.5525	16.6991	31.7546	13.0802	25.6825		10.9945	12.6794	16.411	21.8001	11.0927	19.4463		8.58197	8.2023	8.98654	10.5396	6.74054	12.1156
8.78875	10.704	10.704	11.583	8.08185	15.8453		8.60508	10.1127	18.073	30.7362	14.0762	26.5875		10.8941	13.6612	15.5512	21.4854	11.2087	18.0192		8.29143	8.02368	8.30991	10.7196	7.66656	12.2516
8.60505	10.6966	10.6966	12.2492	7.82622	16.3824		8.67911	10.4878	16.6728	29.0943	13.9251	24.2047		10.8604	13.8333	16.4297	21.2295	10.4192	18.5014		8.69709	8.30921	8.42377	10.3617	7.25999	11.855
8.52843	9.60422	9.60422	12.3862	7.85764	16.142		8.63298	10.0806	16.3549	29.2194	12.2282	26.7747		10.7162	12.8433	15.6839	21.7695	11.2471	17.1233		8.55441	8.46644	8.87703	10.2682	6.9657	12.274
7.9002	9.97063	9.97063	13.2494	8.30404	14.7556		8.76798	10.1063	16.25	29.7005	13.7924	25.9408		10.8411	12.9523	15.5429	21.7677	11.7014	18.8316		8.7509	8.06135	8.76854	9.98856	7.27489	10.9186
8.57478	9.41548	9.41548	12.6776	8.01483	15.3413		8.90809	10.0858	15.8549	29.5722	13.3373	25.5869		10.6634	14.0907	16.278	21.7259	11.2698	18.6662		8.93829	8.70645	8.59157	10.7589	7.38934	11.3877
8.35012	10.1125	10.1125	12.9179	8.14111	15.1537		8.80978	10.477	16.544	31.0942	13.5239	26.8246		11.0073	14.4263	14.4375	21.6491	11.1599	18.951		8.63986	8.37958	9.188	10.1147	7.27233	11.2821
8.43707	10.4637	10.4637	12.4009	8.21615	15.4353		8.85333	10.5983	16.1846	30.6703	13.9021	27.1114		10.7791	13.4658	15.372	21.0598	11.6856	21.4665		8.6041	7.99526	9.59407	9.84898	6.93925	11.3272
8.05958	9.63372	9.63372	11.5901	8.12227	15.397		8.65581	10.1995	16.0188	31.1816	14.3396	27.4556		10.7975	12.622	15.555	21.2104	11.6618	21.9177		8.98983	8.12227	8.84184	10.1003	7.06525	12.9279
8.64852	9.69335	9.69335	11.7613	7.86698	14.829		8.68154	10.3785	16.9516	30.9088	13.5799	27.6586		10.8408	12.7265	15.2038	21.9253	11.87	21.831		8.72268	8.05763	8.64496	10.4966	7.20504	11.0344
8.48454	9.81724	9.81724	12.6303	8.17795	15.1841		8.72656	10.6419	16.4159	31.1111	13.8451	27.4733		10.7996	12.939	14.2788	21.1832	11.4062	19.6068		8.72195	8.1205	9.00019	10.5155	7.51888	12.3253
8.0914	9.1931	9.1931	11.4316	7.96167	15.025		8.63753	10.5492	16.0166	30.3098	13.6509	26.2178		10.7829	13.3252	15.7826	21.8789	11.4425	19.3271		8.95442	8.09836	8.98355	10.9929	6.90847	13.3046
8.16995	10.727	10.727	12.6357	7.99232	15.3909		8.72384	10.7457	15.6823	31.5753	15.2143	25.9056		10.6541	12.7946	14.7151	22.4995	11.4771	18.9274		8.7379	8.06946	8.47839	10.667	7.584	12.111
8.36879	10.438	10.438	12.6505	8.10946	15.8796		9.00838	10.4987	16.3207	29.9062	14.5831	26.094		10.7722	12.5909	15.5024	20.7948	11.9859	18.9739		8.77791	8.41053	8.48478	10.2277	7.69721	11.0293
8.73498	10.2452	10.2452	12.3973	8.63626	14.7648		8.58194	11.6076	16.5957	31.0842	15.1049	26.7578		11.0357	12.399	15.5952	21.527	11.0071	19.3854		8.67138	8.41354	9.26221	10.6655	7.79635	12.087
8.48051	10.4651	10.4651	12.1252	8.36036	14.9283		8.41792	11.5159	16.6135	30.6957	13.8085	24.3733		11.3353	11.5927	16.013	21.5792	11.246	18.7995		8.81482	8.18637	9.01071	10.6745	8.07808	10.8009
8.37343	10.2991	10.2991	12.5407	8.44432	15.4185		8.38844	11.9655	16.7349	31.2271	12.8872	26.526		10.7771	12.2074	15.3675	22.0606	10.7351	18.9043		8.41307	8.04866	9.8115	10.9332	7.23291	11.0268
8.34162	9.82946	9.82946	12.3239	8.22656	15.4247		8.81962	12.5012	16.1569	32.975	13.3501	26.3012		10.7838	11.901	14.5222	22.1481	11.5421	18.4506		8.57728	8.47283	8.58718	10.4518	7.68881	10.5168
8.35446	10.5892	10.5892	11.9224	8.18175	15.4169		8.88167	11.6363	16.4646	31.4645	14.2423	24.8533		10.7334	11.4284	13.988	21.6972	11.1729	18.7774		8.98853	8.94506	9.07652	10.3981	7.41103	11.3846
8.65584	10.397	10.397	12.6591	8.24985	15.3956		9.22163	11.0166	15.1451	31.3638	14.001	25.237		10.7694	12.5656	14.9535	21.7061	11.2635	19.9894		8.83969	8.23426	9.04079	11.5725	6.91632	12.3342
8.72269	10.5938	10.5938	12.2346	8.00483	15.1473		8.73457	11.6938	16.1193	32.6553	13.5289	24.0646		11.2659	12.3757	15.3356	22.0604	10.7123	18.8749		8.64409	8.24125	9.35934	11.4623	7.47461	12.9821
8.55008	10.2254	10.2254	11.244	8.03759	15.1521		8.93516	10.7621	17.0142	31.4792	13.2549	26.5835		11.0826	11.6207	16.1695	22.5285	11.1254	19.2108		8.58893	8.93146	9.02421	10.9084	7.41864	11.9869
8.83515	10.9977	10.9977	11.7972	8.16888	15.4609		8.5937	11.3506	14.824	32.6754	13.5553	24.7791		10.7638	11.4679	16.0145	22.2069	11.2089	19.253		8.83912	8.85859	8.8053	11.2571	7.36547	12.7034
8.89275	10.3214	10.3214	11.9332	8.32008	14.8618		8.47934	11.5365	15.2121	30.995	13.538	25.2755		10.7982	11.4142	15.869	21.1353	10.7507	19.075		8.63661	8.55031	9.09498	10.6319	7.82142	13.1024
8.56584	9.82212	9.82212	12.1625	8.01707	14.8688		8.38206	11.7973	14.5792	30.7926	13.8051	25.1799		10.6571	11.503	16.6425	21.3704	11.2474	19.3466		8.54766	8.05436	9.0919	10.9161	7.7417	12.5258
8.50194	9.52075	9.52075	12.2599	8.37299	15.0141		8.90139	11.1713	15.4185	30.3162	13.5192	26.865		10.8075	12.2437	15.5325	20.8079	11.4054	18.6146		8.82048	8.40526	9.19149	10.4586	7.74026	12.9151
8.65312	9.59256	9.59256	12.6522	8.07474	15.7403		9.0041	11.5445	15.2384	30.8649	14.1779	26.3889		10.9524	11.3344	16.1962	21.2607	11.3229	19.1267		8.82271	8.30889	9.13843	10.6931	7.32356	12.548
8.72583	10.6206	10.6206	12.5167	8.51985	15.7898		9.23144	11.5745	15.5384	31.0663	13.7362	25.7664		11.116	11.8033	16.9016	20.6942	11.5887	18.4532		8.62808	8.31409	8.76339	11.1955	7.41719	13.7119
8.76851	9.97464	9.97464	11.7522	8.21923	16.125		9.02972	11.9177	15.1053	30.3195	13.4915	26.1807		11.2107	11.1093	15.498	21.9134	11.2958	18.8277		8.60985	8.64889	8.79634	10.902	7.49849	11.6457
8.29953	10.4631	10.4631	11.8948	8.14	16.7157		8.77575	11.5218	15.6342	31.602	13.3536	26.5025		10.5867	11.3195	16.1324	22.1585	11.2209	18.2493		8.7546	8.77676	9.25755	11.593	7.18941	12.6042
8.45493	10.4042	10.4042	12.478	8.27206	16.2506		8.84178	11.7207	15.7433	32.3293	12.9954	25.3676		10.6747	12.1172	15.7692	21.875	11.3311	17.4194		8.50527	8.45381	9.20859	10.8938	7.94165	12.2447
8.26903	10.2639	10.2639	12.6687	7.76403	16.1077		8.72462	10.9135	14.9026	31.0713	13.102	27.3447		10.6214	12.4455	16.0046	21.1844	11.1234	18.0718		9.1501	8.2211	8.74637	11.1822	7.53846	12.9286
8.61745	9.79677	9.79677	11.9028	7.84059	16.264		8.7215	11.4014	16.1714	30.4558	12.8873	26.824		10.8341	12.147	15.4861	22.7173	10.648	17.8961		8.40162	8.48463	8.93174	11.1949	7.45227	12.6823
8.36959	9.62882	9.62882	12.2323	8.36517	16.313		8.7615	11.0729	15.636	31.5547	13.9378	24.7456		10.5854	12.2895	16.458	21.0007	10.9895	17.8284		8.68984	8.83388	9.05284	11.4535	7.60111	12.0267
8.43993	9.54443	9.54443	12.5503	8.41588	16.2275		8.96522	11.5514	16.0258	30.4386	13.7705	24.6685		10.7407	12.3441	16.8185	21.9314	11.1513	18.8843		8.51364	8.0761	9.0911	11.0257	7.75128	12.6997
8.60142	9.65829	9.65829	12.2999	7.95101	16.2111		9.24968	12.2882	16.2455	32.2034	13.2172	25.8666		10.4452	12.2504	16.3069	22.027	11.8277	18.6327		8.67382	8.7369	9.14389	10.4336	7.50403	12.6667
8.20479	10.1349	10.1349	11.2943	7.73969	15.7797		9.47782	11.3328	16.6802	31.5167	13.9014	26.1381		10.8917	11.3103	15.332	22.5177	12.7103	18.5544		8.35718	8.38009	8.99217	10.0995	7.04474	12.5265
8.22587	9.53814	9.53814	11.6562	8.09218	16.12		9.1819	11.9021	14.514	31.4043	13.9243	26.1955		11.357	11.4859	14.9395	22.8605	10.6861	18.2818		8.85892	8.54771	9.01879	10.3966	7.97501	11.5569
8.63639	10.6678	10.6678	12.2516	8.16694	16.7471		8.72918	11.3572	15.7908	30.7642	13.3659	27.7697		10.9649	11.9894	14.6528	22.0557	11.5104	17.266		8.79319	8.7311	9.33822	10.2256	7.65542	11.8098
8.55693	10.6341	10.6341	12.3565	8.24151	16.2542		8.77215	11.3899	16.8625	31.5964	13.6148	26.6474		10.6468	11.9584	14.411	22.2744	12.3209	17.0399		8.64437	8.75083	9.02666	10.6083	7.54907	11.8975
8.42391	11.0399	11.0399	12.2534	8.57143	16.1169		9.10647	11.4302	15.9478	32.5658	13.6405	26.3243		10.663	12.3383	16.1043	21.574	11.0541	18.5048		8.74436	8.20201	8.7996	10.605	6.65118	12.9571
8.06569	10.0062	10.0062	12.4303	8.04071	16.2013		9.0026	11.5414	15.8878	32.5105	13.3271	25.1256		10.7981	12.3661	14.8826	22.0061	11.1304	18.5029		8.72746	8.14245	8.64551	10.5019	7.16285	12.309
8.7057	10.655	10.655	12.005	7.72985	16.2134		8.97928	10.9512	16.0367	31.1034	13.815	26.7363		10.8737	12.4609	14.8229	21.5499	10.627	18.7515		8.90195	8.4675	8.95417	10.4903	6.99412	13.4156
8.58924	10.0314	10.0314	12.6571	8.31291	16.1898		9.27914	11.4207	15.1492	31.0427	14.098	26.0977		10.9971	13.0044	14.6677	21.3805	10.4392	18.7757		8.887	8.05306	9.24706	10.1909	6.97024	12.5001
8.48835	9.76437	9.76437	12.5202	8.41337	16.1547		8.98504	11.3686	15.8765	31.3881	12.6825	26.157		10.5976	12.5399	15.2721	21.1887	11.2421	18.4011		8.78507	8.41454	9.47086	11.0079	6.9377	12.3365
8.37016	10.3409	10.3409	12.4263	8.14684	16.3133		8.92832	11.0675	15.957	31.7783	13.407	26.126		10.4717	12.3777	14.9039	21.3783	10.8546	17.8961		8.55704	8.02891	9.15436	10.2416	7.40001	13.3243
8.64581	10.4459	10.4459	12.3221	8.36465	16.1553		8.99574	12.1614	15.9602	31.7329	13.8231	26.5302		10.7653	12.8778	15.386	21.5492	9.85	18.1555		8.92659	8.22374	8.87311	10.6109	7.00728	13.2275
8.24257	10.1814	10.1814	11.9726	8.19918	16.8397		8.82641	11.8512	15.7266	31.9235	13.3493	25.5348		10.9082	12.34	14.7576	21.5615	10.5711	17.2561		8.518	8.13175	9.464	10.6684	7.68202	12.5295
8.35698	10.2003	10.2003	12.4707	8.18443	16.1945		8.83324	11.188	15.7329	30.7016	13.197	24.3019		11.0993	12.2613	15.2161	21.9031	11.1826	17.8038		8.62406	8.71221	8.94269	10.1423	7.03924	12.9916
8.41422	10.6268	10.6268	11.5048	8.02914	16.1174		8.94372	11.2466	14.9199	31.1899	14.0399	25.0898		10.4155	12.535	14.6444	21.5233	11.2067	18.0159		8.41249	7.78299	8.72855	10.7734	7.34051	13.8518
8.15511	10.2974	10.2974	12.1384	8.24095	16.2791		8.776	11.2955	15.6236	31.2755	12.8105	26.5695		10.5809	11.9657	15.271	22.0666	10.8025	18.0885		8.01656	8.99321	8.84067	10.5446	7.22171	13.1294
8.66234	10.6338	10.6338	11.7111	8.37632	16.4501		8.56657	11.2283	14.8515	32.6241	13.5469	25.1514		10.5166	12.2527	15.2363	22.288	10.0709	17.6372		8.68205	8.36799	8.52079	10.6752	7.65994	13.2223
8.46907	10.2333	10.2333	12.8034	7.81262	16.2586		8.29675	11.1186	14.4877	31.551	13.5713	25.3608		10.8382	11.9601	14.5298	22.1905	10.6056	18.0501		8.40434	8.81268	8.73672	10.8538	7.45923	13.2381
8.59356	11.0445	11.0445	12.5512	8.21943	15.9986		8.86478	11.228	16.2765	30.9689	13.5368	24.8084		10.6926	12.2813	15.2639	22.5849	11.0852	17.5172		8.6301	8.20066	9.12722	9.99022	7.10337	13.246
8.27555	10.3076	10.3076	12.2189	7.46499	15.9897		8.83626	11.6381	13.9347	31.4269	12.4895	25.1219		10.9713	13.1354	15.5029	21.942	11.4188	17.8302		8.63592	8.27212	9.09389	10.114	7.676	13.9468
8.31515	9.90283	9.90283	12.0545	8.30946	16.1803		8.91297	11.6326	14.3088	29.2969	13.6204	24.697		10.9664	13.1245	15.3125	22.1272	11.4949	17.4097		9.08144	8.30434	8.44281	9.93525	7.40394	13.1639
8.42785	10.4693	10.4693	12.4559	7.94777	16.3003		8.89941	11.9974	14.9366	30.4658	12.9953	25.1482		10.6047	13.2342	15.2834	22.824	11.3249	16.9652		8.49778	8.18204	9.39769	10.4653	7.53681	12.1064
8.38786	10.305	10.305	12.7486	7.89948	15.7901		9.04019	11.0843	14.6994	31.6654	13.6159	25.0946		10.7658	13.1147	14.5799	22.512	10.7892	17.9862		8.57854	8.13878	8.5474	9.85025	7.12836	13.4757
8.144	9.80295	9.80295	12.5119	8.00248	16.266		9.33523	11.9146	14.8442	29.4396	13.0516	25.2547		10.9197	13.0203	15.1638	23.1166	11.5664	18.2279		8.60982	8.14472	9.03581	10.6339	7.52185	13.472
8.20465	10.3145	10.3145	12.2531	7.83952	16.1868		8.55553	11.4951	13.2772	30.2426	14.8383	26.9172		10.8967	12.3253	15.003	21.3308	11.4545	18.8287		8.58625	8.64357	8.71511	9.88798	7.60484	13.1984
8.73395	9.86794	9.86794	11.9289	8.01371	16.2056		8.61155	12.6915	12.8479	29.7489	14.079	26.1496		10.9567	13.0538	14.7694	21.9417	11.6736	17.0144		8.40507	8.77584	9.28399	10.2723	7.20601	12.4477
8.29333	10.1552	10.1552	13.1929	8.0053	16.3869		8.73161	12.2178	13.4429	31.9184	13.8914	25.617		10.6335	13.389	15.295	22.1593	10.7531	18.0118		9.23963	8.55043	9.1608	10.5351	7.44788	12.046
8.40231	9.43109	9.43109	12.489	8.33784	16.49		8.94321	11.7502	12.6211	32.0127	13.5904	26.707		10.0543	13.034	14.6614	22.4668	11.2257	18.0406		8.88087	7.97876	8.85974	9.91222	7.53208	12.731
8.72629	9.43081	9.43081	13.2572	8.50702	16.2746		8.38187	12.4101	12.5692	32.2347	13.6176	27.7294		10.5775	13.7905	15.38	22.5211	11.8615	17.3767		8.80117	8.42974	8.80851	10.6566	6.94144	12.4357
8.23535	10.7922	10.7922	12.5056	8.11031	16.5572		8.75156	11.3989	13.5189	32.7308	13.5713	25.0843		10.8818	13.3781	14.87	22.5588	12.0057	17.6156		8.57715	8.35599	8.5597	10.1029	7.38282	12.073
8.62785	10.6696	10.6696	12.3469	8.02767	16.2863		9.08498	11.5754	12.9045	32.145	14.4205	26.5116		10.2145	13.3961	15.6611	21.6671	12.3082	18.5749		8.70353	8.51994	9.14331	10.4501	7.47991	12.4375
8.99301	10.3122	10.3122	13.5334	7.91913	16.2517		8.64418	11.9024	14.595	32.3856	13.1104	26.024		10.1784	14.8393	14.4953	22.0653	12.0665	17.5788		8.76504	8.18243	9.23469	10.2251	7.33175	12.6014
8.43473	10.5778	10.5778	12.9273	8.03216	16.5593		8.51388	12.3227	13.8364	31.4689	13.7828	25.6032		10.7781	13.5763	13.653	22.6843	11.7069	18.3061		8.64367	8.616	8.54729	10.2061	6.97773	13.0331
8.4526	10.7092	10.7092	12.8312	7.98683	16.0344		8.7943	11.7739	13.6692	32.1468	13.8133	26.1747		10.7792	14.0274	14.7447	22.0313	11.0758	18.5887		8.7001	8.21751	8.83295	10.2125	7.38949	13.0134
8.51847	9.94952	9.94952	12.9157	7.98124	16.1997		8.77119	11.5419	15.7139	32.2108	13.2761	25.6382		11.2893	13.6794	15.1706	23.1447	11.2954	19.464		8.71782	9.10216	8.99281	9.69613	7.16241	13.8187
8.67626	9.99755	9.99755	12.1828	7.4715	15.9621		8.74508	12.3864	14.5873	32.0662	12.7701	25.6881		10.9797	12.3967	14.0764	22.4542	11.4332	18.4837		8.49333	8.618	8.99005	10.0994	7.25686	12.6683
8.68736	10.7661	10.7661	12.613	8.06079	15.9587		8.83545	11.3971	13.6424	31.3479	13.3461	25.663		10.7547	12.1923	15.3082	23.2438	11.2262	18.3028		8.69307	8.6739	8.90872	10.0045	7.2376	13.556
8.95989	10.6378	10.6378	12.5211	7.97839	15.8173		8.68139	11.415	14.0997	31.4764	13.7303	26.1181		10.8581	12.4644	15.1692	21.8892	11.5821	18.3158		8.69901	8.30751	8.35096	9.93649	7.55561	13.4234
8.7469	10.2226	10.2226	12.5168	8.05041	15.6064		8.68141	11.5336	14.1416	31.2599	13.2648	26.3091		11.088	12.5219	14.1349	23.0253	11.1134	18.3489		8.4562	8.33305	8.47242	10.1305	7.29444	13.3933
8.65192	10.2763	10.2763	11.7995	7.74888	16.0949		8.93028	11.2618	15.0126	32.2181	13.5244	26.0797		10.7631	13.033	13.9638	22.5235	11.0796	19.087		8.52324	9.08724	9.53826	10.205	7.76225	13.1677
8.61109	9.95862	9.95862	12.5173	8.74663	16.2028		8.86991	11.4	15.0904	32.9015	13.9328	25.338		11.0412	13.3994	14.2955	22.8488	11.98	18.6793		8.7669	8.48519	9.69937	10.2533	7.50457	12.8317
8.3373	9.60618	9.60618	13.1404	7.85362	15.4049		8.85696	11.8933	14.3917	31.6698	14.3323	27.0642		10.7122	12.7732	15.2232	22.6846	11.6347	18.4536		8.6515	8.72463	9.04875	10.2425	7.40768	12.6014
8.74831	9.88608	9.88608	12.608	7.94283	15.9203		8.37058	11.2271	14.8264	31.4801	13.6189	26.1142		10.7484	13.5503	14.8303	22.8808	11.4606	18.9889		8.5016	8.62472	8.72347	10.0814	7.22431	12.4253
8.48531	9.6037	9.6037	12.0843	8.00359	16.2493		8.55119	11.3562	13.9636	31.5453	12.9879	26.3136		10.9915	13.6133	14.2703	22.584	11.4778	18.2212		8.41448	8.21572	8.41791	9.76046	7.16905	12.9978
8.33478	9.69513	9.69513	11.4574	7.99225	16.097		8.89239	10.396	13.8711	31.8315	13.66	24.4058		10.5354	13.1469	15.6002	22.9119	10.8145	19.0036		8.34674	8.80204	8.66479	9.61559	8.02749	12.6355
7.99828	9.82766	9.82766	12.5036	7.86492	16.3355		8.71933	11.4303	14.1164	31.8588	13.4836	25.7918		10.837	13.1123	14.2856	22.2866	11.3754	19.0691		8.23228	8.49617	8.70205	10.3495	7.06541	13.0734
8.40917	9.8532	9.8532	12.192	7.90534	15.9497		8.90473	11.5085	14.8375	31.7936	13.4609	24.3862		10.8944	13.5583	14.514	22.6981	11.5756	18.8492		8.54913	8.58688	8.88023	10.4728	7.0335	12.383
8.3202	10.1762	10.1762	13.4621	7.84771	16.2974		8.5163	11.5886	14.4691	30.6551	14.0596	25.2959		10.776	14.4831	14.4845	23.1354	11.8198	18.7818		8.46218	8.98378	9.24726	9.89275	7.14847	12.893
8.79607	10.027	10.027	12.0371	7.96137	16.7301		8.81583	11.57	14.4203	31.9763	13.9889	22.7037		10.6662	14.6821	14.2699	22.3058	11.8117	18.5264		8.65858	8.40874	8.83545	10.3125	7.15733	12.4416
8.25544	9.64905	9.64905	12.3275	7.87373	16.1989		8.27634	11.3901	14.5224	31.0825	14.2162	23.6386		11.1989	13.3924	14.4544	22.0688	11.0127	19.172		8.69926	8.76656	8.35688	10.0639	7.49025	12.5627
8.09547	9.37909	9.37909	12.4828	7.83305	16.3959		8.55684	11.3605	12.7712	32.2692	12.1528	22.4872		10.4973	14.3725	13.9706	22.9173	11.8813	18.7878		8.48121	8.39301	9.7733	10.4989	6.91004	12.5476
8.32925	9.2659	9.2659	11.9599	7.69713	15.942		8.80989	11.1114	13.3989	31.1759	13.4771	22.3639		10.541	13.5341	15.6829	22.3437	11.5186	19.0591		8.38766	8.44958	8.94432	10.2875	6.72827	12.5609
8.5244	10.3045	10.3045	12.3397	7.75545	16.0693		8.3701	11.0693	14.1134	32.4729	13.4196	24.4582		10.7996	13.7119	14.666	22.7393	11.5834	19.5242		8.28995	7.99876	9.16654	10.3999	6.88939	10.6242
8.55824	9.95828	9.95828	12.6492	7.54779	15.8628		8.77987	11.4934	13.8969	31.916	13.8019	27.6894		11.0749	13.3423	14.9245	22.3194	11.6352	18.3925		8.39516	8.07937	9.45446	9.5624	6.80497	10.615
8.59075	10.0994	10.0994	12.4112	8.36939	16.2231		9.27451	11.4662	14.011	32.6469	13.7273	24.3987		10.8754	12.9033	15.7285	22.0918	10.9622	19.0979		8.4985	8.15947	9.57958	10.1055	7.00744	10.9218
8.3726	10.8074	10.8074	11.9727	8.50643	15.8434		8.67391	11.435	14.1449	31.0901	13.3231	24.679		11.3603	13.8622	15.3147	22.1628	11.6865	18.6611		8.55627	7.92846	9.26397	9.93004	7.41311	11.5749
8.81207	10.5614	10.5614	11.3503	8.52219	16.1629		9.09937	11.5664	14.8518	31.0934	13.4502	25.5085		11.1228	13.3975	15.4343	22.4945	10.9476	18.1969		8.56295	8.35724	8.94169	9.9402	7.09762	12.8063
8.43955	10.0381	10.0381	11.9673	8.46703	16.2573		9.145	11.3053	14.4991	29.7919	13.1232	24.7352		10.8996	13.1192	14.727	23.1056	12.0878	18.8142		8.36159	8.51185	8.94665	10.0114	6.99167	12.7342
8.48859	10.8543	10.8543	11.9017	8.04147	16.1107		8.88416	10.8931	14.3924	31.2783	13.6595	24.7141		10.5743	13.096	14.8482	22.5241	12.1222	17.5433		8.34313	8.63508	9.16469	9.88248	7.39851	13.6693
8.67168	10.1056	10.1056	12.0212	8.58247	15.7059		9.06341	11.5175	15.193	30.6032	12.5677	23.8283		11.0928	13.6617	15.5008	22.5089	11.6405	19.6202		8.42188	8.79132	9.10277	9.68335	6.74274	13.5144
8.68254	10.0885	10.0885	12.5229	7.60895	15.6832		8.6086	11.4357	14.4134	31.0986	13.4916	26.0532		10.9127	12.691	15.4143	21.002	10.9248	18.7632		8.60095	8.31173	8.64343	10.455	6.73793	13.8251
8.6482	10.2586	10.2586	11.4557	8.02243	16.3093		8.73005	11.7575	13.6898	32.0843	13.4061	25.2347		10.7794	13.5126	16.2852	21.6191	11.6956	19.4667		8.78216	8.31141	9.31108	10.1982	7.16102	12.8603
8.95095	10.2239	10.2239	12.7017	7.78008	16.1943		8.90981	10.7823	12.7353	31.0539	13.5881	25.1566		10.8707	13.1925	15.6236	22.2164	11.6908	18.3342		8.53877	8.53947	8.78026	10.6165	6.77518	12.0905
8.2197	9.79739	9.79739	12.427	8.02452	16.8358		8.67632	11.6673	13.9904	31.319	13.0493	25.7907		11.1049	13.6672	15.6353	21.8191	11.8946	18.6326		8.77985	8.52867	9.0892	10.0774	6.71274	14.1377
8.26066	9.57861	9.57861	12.4102	8.39608	16.2818		8.76191	11.5271	12.4038	30.3696	12.7378	24.5796		10.7203	13.5546	15.8029	22.2656	11.344	18.3257		8.44024	8.26253	8.38095	9.92112	7.12288	13.0674
8.85965	10.2824	10.2824	12.2786	8.418	16.0367		8.93138	11.6325	14.0255	31.0176	12.4178	26.2434		11.037	13.3873	15.6712	22.3259	11.7985	20.0947		8.66834	8.54708	8.73902	10.5349	6.91485	13.1912
8.18432	10.1102	10.1102	11.5483	7.99736	17.6311		8.90889	11.2011	16.5789	31.7181	12.372	24.1528		10.5771	13.5219	15.9864	21.7439	12.3514	18.4952		8.55012	8.0699	9.88893	9.79765	6.90063	12.2963
8.49132	10.0873	10.0873	11.4898	8.06209	15.9437		9.14477	11.4438	19.7063	30.4997	12.9954	24.9009		10.4291	13.3775	15.1807	22.7361	11.4454	18.4065		8.50071	8.52697	8.6871	9.50814	6.85774	12.4133
8.96698	10.2808	10.2808	11.0238	7.90135	17.2293		8.95892	11.5725	18.1827	31.4428	13.184	25.5558		11.2981	13.0798	15.0606	21.6601	11.3154	18.6708		8.95324	8.35703	9.24499	9.88236	7.06332	13.3152
8.72943	10.7833	10.7833	11.6861	7.56691	16.8501		9.02025	11.2455	18.7211	31.727	13.5464	25.9879		10.6659	12.8832	15.5151	22.1439	11.1948	18.7348		8.4711	8.53809	8.11577	10.1105	6.69811	11.8953
8.48878	10.307	10.307	13.4622	8.1924	17.1036		8.24803	11.3196	14.9133	30.9762	12.8214	25.0184		10.8371	12.7222	14.7669	22.3759	10.9764	17.9315		8.49857	8.18015	8.93253	9.738	7.21311	14.0572
8.52634	10.6122	10.6122	14.4051	7.87114	16.404		8.78409	12.1475	17.3312	32.5381	12.7228	23.4102		11.0355	13.598	15.9968	21.9081	11.1305	18.7347		8.46874	8.7258	8.59057	9.90223	7.03245	13.3578
8.58344	10.0409	10.0409	14.6312	7.59086	16.4356		8.26116	12.1469	21.1772	31.6473	12.5735	25.3366		10.7338	13.0639	15.5815	22.5207	11.8164	18.9471		8.64876	8.4147	9.52284	10.2076	7.06389	13.5302
8.32225	9.84303	9.84303	14.7128	7.86832	16.236		8.54468	12.6822	17.4486	31.1968	12.607	25.4713		10.5744	12.3677	15.5881	22.4218	11.9689	18.7532		8.22145	8.09506	9.79313	10.3064	6.65367	12.9002
8.36198	10.5474	10.5474	15.3343	7.85643	16.8194		8.81056	12.1991	17.5119	33.0313	13.1585	25.5202		10.6616	13.2166	15.4372	22.6449	11.5555	18.1301		8.66874	8.42506	9.12061	9.86988	6.89636	12.4836
8.24103	10.6583	10.6583	17.0697	8.745	17.3276		8.61718	11.9492	15.0798	32.7663	12.1909	25.6501		11.008	13.5641	15.245	22.5118	11.8054	19.045		8.54867	8.55054	9.22592	10.253	6.62428	13.3488
8.40246	10.7423	10.7423	17.2593	7.82943	17.0997		8.83399	12.5458	15.161	31.9324	12.807	25.6129		11.0454	13.1742	14.6324	21.934	11.4668	17.8101		8.78113	8.10215	9.14607	10.2163	6.8663	13.4899
8.39207	10.5118	10.5118	17.7401	7.80552	16.9553		8.3795	11.4514	13.9031	31.1686	13.1546	25.7924		11.1209	13.2541	14.4197	22.8932	11.4535	18.4469		8.60642	8.47215	8.90013	9.85522	6.17591	10.6381
8.85461	10.4077	10.4077	18.4535	7.77583	16.8746		8.9236	11.3922	13.4814	31.8733	12.7162	25.694		10.7936	13.2456	15.6904	22.742	11.0828	18.753		8.72139	8.70125	9.10417	9.63441	7.03629	11.2015
8.63539	9.70827	9.70827	18.8422	7.55708	16.5068		8.5988	11.8179	15.7505	31.7294	12.4626	23.9261		11.0992	13.6813	15.0759	22.4972	11.6016	19.1569		8.44195	8.77719	8.3952	9.5495	6.47598	11.0691
8.59018	9.86907	9.86907	18.4224	7.69504	16.0887		8.98199	12.0309	17.1097	32.1119	13.666	26.0112		10.9685	12.8677	15.3701	22.9862	11.0599	19.2724		8.57297	8.21563	9.29164	9.74805	6.59919	13.8663
8.71393	11.1359	11.1359	17.2042	8.19138	16.5644		8.49977	11.3495	16.0192	30.07	13.3576	24.9576		10.4589	13.0686	14.7823	23.2425	11.6972	17.5003		8.81162	8.29063	9.41115	10.0231	6.92436	14.2835
8.53823	9.53272	9.53272	17.0869	8.29796	16.4758		8.91185	11.7501	15.5922	30.4163	12.7469	25.4013		10.5896	11.8743	15.078	23.867	11.5155	18.9073		9.05308	8.64551	9.67773	9.65055	7.17532	12.2648
8.30176	10.1649	10.1649	16.7502	8.3034	16.4407		8.55271	11.1619	14.8105	30.8171	13.2459	27.5707		10.4253	12.8534	16.2264	22.7392	11.2886	19.0922		8.41514	8.49813	9.67175	10.0728	6.97437	13.5124
7.9126	9.69816	9.69816	18.5786	8.59004	16.804		8.54743	12.1358	15.2391	30.5837	13.0119	26.4698		10.7961	11.9836	14.8887	22.2443	11.3414	18.7016		8.47062	7.98497	9.66982	9.92525	6.78809	13.0684
8.13378	10.2696	10.2696	17.948	7.96288	17.1905		8.96852	11.7753	15.9185	31.978	13.3988	28.1917		11.2577	12.0574	15.7854	21.2485	10.8338	18.8954		8.5178	8.79467	9.31969	10.4547	6.78564	13.9614
8.39649	10.3993	10.3993	17.756	8.06846	16.6714		8.71894	11.037	15.1522	29.7386	12.3893	25.4531		10.9207	12.0912	15.453	21.5434	11.7176	18.6977		8.50311	8.17255	9.00478	9.83078	6.89882	13.0479
8.45911	10.5817	10.5817	17.8877	8.51403	16.0087		8.86027	12.3534	15.2793	29.5149	13.3351	25.9599		10.6155	12.7041	16.256	21.5745	11.1661	18.3516		8.93807	8.2371	9.26993	10.1789	6.62749	12.0744
8.54036	10.306	10.306	18.5882	8.57047	16.4004		8.98255	11.7481	14.718	31.6061	12.596	28.6524		10.944	11.4062	15.9786	22.2003	11.5491	18.6727		9.20568	8.38343	9.39197	10.2953	7.10305	12.3423
8.64862	10.1422	10.1422	16.6297	8.14167	16.4685		9.09349	12.0226	15.4663	31.6582	14.0023	27.5381		11.0242	12.4972	16.8335	21.5104	11.7429	18.7927		8.57201	8.49302	9.72173	9.93964	6.85611	13.092
8.54898	10.5647	10.5647	18.0972	7.68694	16.791		8.82579	11.7504	14.9628	32.1238	12.7985	27.7632		10.7377	11.9667	16.6009	21.9325	12.2179	19.0162		8.51052	8.67762	8.65269	10.0163	6.78438	12.4932
8.697	9.58344	9.58344	17.9606	7.99251	17.0454		8.55099	11.7601	15.3137	31.3151	13.1257	27.2984		11.0914	12.297	15.8544	22.643	12.7242	18.9261		8.55343	8.74788	8.43153	10.0162	6.69462	12.5506
8.41082	10.5673	10.5673	18.1806	8.25059	16.2318		8.53487	11.8919	16.1232	31.1973	14.5773	26.9966		10.5752	12.4504	16.1982	21.1624	11.9135	19.1801		8.9527	8.64807	10.4096	10.2808	6.86701	13.7705
8.42798	9.36028	9.36028	18.4028	7.89072	16.7926		8.63374	11.2795	16.0199	30.9209	14.0066	28.0675		10.7064	12.1417	15.7057	21.9003	11.1043	19.1719		8.57049	8.52551	9.82722	10.0256	7.03244	12.5988
8.58094	10.1899	10.1899	17.7553	8.03205	16.2352		8.57116	11.2068	14.8489	31.5683	14.1693	28.1562		10.7378	12.334	16.2781	22.4267	11.3782	17.8158		8.66271	8.86976	9.42236	10.263	6.69693	12.1843
8.499	10.1978	10.1978	17.3508	7.95519	16.6416		8.76964	11.1567	12.6524	31.7648	14.6403	28.4934		10.2853	12.4086	15.8131	21.1929	11.8372	18.3776		8.60305	8.19937	9.63554	10.0983	7.12452	11.5274
8.88303	10.7399	10.7399	19.8755	7.48498	16.8305		8.91106	10.8478	13.4579	31.1573	14.6693	27.4583		10.5769	11.8403	16.056	22.2962	11.8391	19.1482		8.82101	8.52963	9.27803	9.97379	6.93779	12.7392
8.81173	10.3538	10.3538	18.7643	7.94408	16.7492		8.96165	11.5007	12.8216	31.4199	13.9944	28.2205		11.0038	12.9931	16.1933	22.8807	11.9233	17.8841		8.49273	7.83832	9.44471	10.0733	7.36062	13.0816
9.03363	10.9982	10.9982	16.8399	7.93923	16.8159		9.13585	10.348	13.0698	31.1691	14.3392	27.4134		10.7438	12.886	16.8737	21.9615	12.348	18.2543		8.52681	8.71501	9.60517	10.0428	6.94019	12.9254
8.90576	10.8476	10.8476	17.7499	7.49035	16.594		8.9659	11.0954	13.1585	31.9878	13.826	27.3699		10.813	13.2504	16.5818	21.324	11.1872	18.8253		8.67559	8.25115	10.1438	10.3157	7.00352	13.1561
8.95951	10.3949	10.3949	17.3871	7.97187	16.8113		8.79762	11.7885	12.6818	30.9649	13.9838	25.8853		10.3609	14.2242	17.022	21.0496	11.2853	18.8456		8.70648	8.18974	9.23607	10.8015	7.07625	13.0057
9.16773	10.2071	10.2071	19.0244	7.4302	16.9234		8.80497	11.5846	14.0591	29.99	14.493	28.5572		10.2568	13.9915	15.7543	20.9165	12.3167	18.7417		8.6977	8.54941	9.51993	10.5624	6.64345	13.1806
8.85681	11.2254	11.2254	18.6029	8.13287	16.8763		8.86812	11.3103	13.9965	29.8462	13.6802	24.6991		11.0795	13.9459	16.4095	21.0542	11.8392	19.2055		8.75372	9.11597	9.47507	10.3062	6.72811	12.4935
8.88901	10.9996	10.9996	18.2483	7.73696	16.7378		8.5119	11.2972	13.6872	28.7293	14.1121	26.5126		10.5194	14.2114	17.0129	20.9328	12.2902	18.0081		8.61971	8.74611	9.47428	10.9774	7.20965	13.5859
8.81066	10.4301	10.4301	18.6244	7.62276	16.78		8.8055	11.8979	12.4469	29.3796	15.3742	24.924		10.6092	13.8496	16.8324	21.3216	13.1256	18.3347		8.82386	8.54216	9.37728	10.819	7.27111	13.5846
8.53002	11.2285	11.2285	18.3987	7.77885	16.7292		8.76622	11.971	12.2233	28.8029	13.3927	25.3499		10.7859	13.0444	17.0542	21.3457	11.5762	17.3607		8.09945	8.16241	8.85264	10.4129	6.65687	13.5244
8.73481	10.0269	10.0269	19.7938	7.73562	16.805		8.91341	10.9702	11.6551	30.7386	13.7898	26.5378		10.8575	12.849	16.6153	21.2241	11.8397	18.4522		8.85017	8.88095	9.06301	10.5012	7.14718	12.5368
8.91213	11.1986	11.1986	18.2516	7.84899	16.9852		8.98081	11.0027	12.4591	30.8908	13.9248	27.0217		10.7277	14.0214	17.9953	21.8636	12.1731	18.8482		8.58426	8.43837	9.18437	10.9594	7.17221	13.6397
8.90837	10.6745	10.6745	18.981	8.00015	16.5233		8.78873	11.2492	12.7399	30.5219	14.1583	26.7098		10.704	13.6777	17.1775	21.074	11.0108	18.6581		8.83361	8.29907	9.4747	10.3418	6.79636	13.0392
8.71475	11.0389	11.0389	18.9058	8.60593	16.7904		8.56731	11.2239	13.5593	28.9727	14.4909	25.9028		10.7655	13.693	17.2888	21.1533	11.1763	17.9407		8.20762	8.26308	9.73557	10.1671	6.80944	13.1285
8.86188	10.8045	10.8045	19.8685	7.57091	17.2693		8.75124	11.396	12.5171	29.2526	14.2564	25.8918		10.6626	14.1026	16.8671	21.4258	11.8409	18.2086		8.35006	8.36829	9.5881	10.3327	7.00589	12.4992
8.65303	10.7866	10.7866	20.3195	7.7139	16.6207		8.65524	11.3633	13.8436	30.1826	13.7313	24.8723		11.0698	13.9983	17.6686	20.3439	12.1344	18.5538		8.84448	8.92782	9.82086	11.0062	7.22624	12.1688
8.8321	10.4328	10.4328	19.3508	7.68385	16.3968		8.50626	11.7597	14.3082	31.1418	13.7968	23.644		10.7049	14.048	17.8856	20.8614	11.8848	18.5398		8.60497	8.80098	9.01304	11.0715	7.43227	13.2171
8.73853	10.6553	10.6553	19.2413	7.71415	16.9647		9.03922	11.172	14.5197	29.4675	14.7345	21.714		10.5823	13.3573	17.1673	20.7857	12.4181	18.2573		8.6173	8.86671	9.77591	11.0084	6.85995	13.7465
8.51008	10.4213	10.4213	18.6805	7.86934	16.6858		8.69365	12.1288	14.6468	31.2357	13.5865	21.2153		10.4611	13.4823	17.8167	20.8446	10.8925	18.6488		8.5138	8.69725	9.49096	10.4602	7.69456	13.202
8.90941	10.5348	10.5348	19.8012	7.69977	16.1742		8.87691	11.0314	14.7432	31.0383	14.4284	21.5446		11.01	13.6251	17.6056	21.1135	11.103	18.563		8.62475	8.86384	10.2148	10.7982	7.0094	12.9738
8.64508	10.0122	10.0122	19.9513	8.41548	16.4127		8.86556	10.8223	15.6434	30.9876	14.5813	21.8853		10.9408	12.9116	18.0653	20.9766	10.8378	18.6251		8.47302	8.71284	10.1945	10.3609	6.80973	13.2207
8.33218	10.6131	10.6131	19.5316	7.41953	16.1796		8.69679	11.5062	15.2497	30.0879	13.7683	22.3399		10.7744	13.8636	18.6068	22.4226	11.9069	18.3083		8.39877	8.22413	9.91679	10.8184	7.1476	12.5707
8.39261	10.8456	10.8456	21.3803	7.69433	16.7848		8.60303	11.4691	15.4646	32.6537	14.0361	22.2268		10.6466	13.372	18.421	20.5289	11.6868	19.4278		8.45821	8.89182	10.6165	10.7872	7.19743	12.8652
8.02265	10.8899	10.8899	8.2903	8.3103	8.07885		8.80239	8.6195	8.80759	9.95585	8.72104	9.42911		8.88349	9.63841	9.99789	11.0522	10.6743	9.2783		7.99792	8.25289	8.23763	8.53109	8.03365	7.74948
8.3775	10.7339	10.7339	8.63017	7.89452	7.95035		8.85295	8.50817	8.7864	10.1574	9.20975	10.7609		8.82266	10.9393	10.6382	11.7973	11.0264	11.8943		8.23323	8.17805	8.37688	10.4798	7.85668	8.93112
8.26483	10.3547	10.3547	8.4911	8.29212	8.86304		8.54426	8.43518	9.07194	11.141	9.24516	13.654		8.67649	11.2268	10.7579	11.9732	12.1467	12.8715		8.61509	8.14521	8.28548	11.3722	7.81657	8.38335
9.10636	9.63562	9.63562	8.37127	8.3617	9.18835		8.59783	8.5277	9.12257	11.0324	9.26705	13.1885		8.88114	10.2705	10.3849	11.3194	13.2922	14.0596		8.60006	8.82396	8.93558	11.6957	7.35781	8.81712
8.31811	10.645	10.645	7.92533	8.16344	8.98132		8.81266	8.84301	9.34627	10.9301	9.41422	15.2728		9.06505	11.2977	10.6831	11.7221	12.9782	15.1297		8.74845	8.79518	8.54226	11.6965	7.56387	9.06648
8.55813	11.392	11.392	7.98532	8.03526	8.42353		8.64838	7.83553	8.9981	11.536	9.48522	14.2983		8.7624	11.5149	11.3772	11.5252	13.8892	17.0008		8.14485	8.46952	8.94029	12.8852	7.43405	8.92808
8.38636	10.6649	10.6649	8.92507	8.09173	9.03086		8.85445	8.01657	9.23591	11.6095	9.70623	14.3557		8.63279	11.1991	10.6918	11.4036	13.3616	16.2719		8.3597	8.58251	8.37841	11.5847	7.88042	8.90434
8.81593	11.2002	11.2002	8.44371	7.49734	8.73359		8.6697	7.53939	9.11549	11.4798	10.0035	14.8055		8.76147	10.4941	11.1441	11.7409	13.3837	16.5776		8.56144	8.66094	8.03098	11.5336	7.87945	8.75108
8.779	10.9565	10.9565	8.90937	7.85568	8.20931		8.81092	8.11387	8.27616	12.0053	9.40874	14.9528		8.64131	10.4655	11.2279	11.6609	13.4405	15.6688		8.44174	8.98987	8.12035	11.8295	7.71903	8.1718
8.75273	10.2989	10.2989	8.46718	7.72314	8.37007		8.79253	8.17179	8.62353	11.7854	10.0234	14.9411		8.87658	11.1208	11.038	11.9001	13.1484	15.5841		8.30836	8.93632	8.44059	11.5009	8.71318	8.55305
8.63002	10.2986	10.2986	7.49315	8.16121	7.97326		8.82669	8.14929	8.94441	12.0885	9.6598	15.2911		9.01804	10.6926	11.4458	11.49	13.6449	13.011		8.40051	8.94854	8.02135	10.7486	8.1752	8.50427
8.62707	10.351	10.351	8.33865	7.75274	9.34644		8.85877	7.81709	8.45712	11.5431	9.58668	14.6652		8.67503	11.002	10.5348	11.268	13.3386	13.5791		8.44769	8.66275	8.35168	10.0876	8.05582	8.97022
8.37392	9.61824	9.61824	8.92646	8.17083	8.72341		8.88404	7.73003	8.35051	11.1955	9.54335	14.4792		8.66319	11.414	11.4925	11.5468	13.1768	13.0791		8.58083	8.54012	8.03227	10.7146	8.14644	9.37629
8.38214	10.4668	10.4668	8.90047	7.89057	8.92262		8.93298	7.71511	8.25323	11.0536	9.90827	13.9035		8.14717	11.8238	10.7705	11.7024	13.6851	14.0035		8.25979	8.68842	8.3438	10.9983	8.01605	8.99637
8.83534	10.5324	10.5324	8.65356	7.94079	8.60931		8.92895	7.37622	8.222	11.189	9.30801	12.9311		8.514	12.3623	10.7798	11.1139	13.1471	13.5874		8.74419	8.1542	8.40035	11.678	7.80096	8.93648
8.3479	10.5732	10.5732	8.65926	8.07617	9.26903		8.7649	8.17406	8.6721	10.9008	9.86355	13.3608		8.92082	11.6996	10.9514	11.8655	12.74	13.559		8.22637	8.08838	8.17696	10.6037	7.98788	8.46882
8.85519	10.3819	10.3819	8.68705	8.04031	7.96431		8.81513	7.77074	8.55664	10.587	9.40648	15.1037		8.38257	11.6128	11.285	12.7703	12.9833	13.6179		8.28474	8.18082	8.74021	11.9194	7.98928	8.45256
8.58276	10.3753	10.3753	8.7167	7.86072	8.48226		8.44212	7.57014	8.60735	10.9065	9.93185	16.9107		8.71053	11.7827	11.1369	12.1228	13.3995	13.2344		8.39822	8.65915	8.53132	11.7092	7.32632	8.35353
8.28236	10.867	10.867	8.59143	7.65565	8.46155		8.54216	7.85061	8.71658	10.846	9.22431	14.798		8.37156	12.0167	11.3102	12.0737	13.1661	13.5558		8.17499	8.70575	8.73115	11.8081	7.94572	8.67876
8.60699	10.5624	10.5624	8.68049	8.03623	7.99671		8.638	7.94443	8.56512	10.7187	9.82775	16.7012		8.79715	11.8603	10.9732	11.9248	13.5459	13.0861		8.53643	8.33444	8.29029	12.5706	8.04659	8.81815
8.58707	11.2192	11.2192	8.52918	8.04073	8.1097		8.35668	7.89844	8.60369	11.3138	9.71685	14.2821		10.3107	12.5009	11.2711	13.392	13.2487	13.6345		8.3651	8.33043	8.28806	14.0391	8.23197	8.49171
9.14904	10.685	10.685	8.74419	7.59097	9.23737		8.41357	7.79934	8.09915	11.2392	10.1506	14.4597		10.4838	14.3287	11.8127	13.0534	14.1161	13.4481		7.96043	8.42514	8.27531	14.4768	8.07125	9.1521
8.86169	10.2777	10.2777	8.93251	7.54822	8.67252		8.759	7.91571	8.48068	11.368	10.0213	13.7514		10.6224	15.2915	10.9175	13.9756	13.5171	14.6067		8.50991	8.87329	8.20667	12.0446	8.05212	9.16412
8.37132	10.5727	10.5727	8.8843	7.92934	8.62446		9.03671	7.94877	7.92531	11.0677	9.97286	15.0674		10.6312	15.8564	11.282	12.5538	13.4056	14.1567		8.27799	8.80547	8.42029	14.6615	8.00066	9.36322
8.5061	10.8747	10.8747	8.98381	8.50369	8.49933		8.93032	8.69166	8.48305	10.7173	10.0983	14.7893		10.3213	17.3147	10.7804	12.0614	13.4166	13.7544		8.28921	8.41833	8.4983	15.3542	7.86838	9.49371
8.78941	9.82331	9.82331	8.66755	7.77206	8.17414		8.66796	8.39729	8.23571	10.9629	9.34006	14.08		9.9609	16.7935	11.2465	13.2491	13.6132	16.0155		8.56478	8.16693	8.29368	14.9289	7.88628	9.63604
8.66651	10.7859	10.7859	8.76864	7.80445	8.53344		8.35378	8.2602	8.43699	11.0157	9.40952	14.7793		10.3019	17.1007	11.1908	12.5442	13.8446	15.4646		8.36398	8.24561	8.60715	13.946	7.97713	9.74105
8.75229	11.0448	11.0448	8.13538	7.74278	8.24411		8.3105	8.09186	7.9682	11.6216	9.72167	15.2789		9.69632	16.2381	11.635	12.4338	13.3534	13.1278		8.45699	8.48766	8.44506	14.3448	8.23653	9.4561
8.39424	11.8926	11.8926	8.55534	8.37405	7.91062		8.69067	8.38819	8.53076	11.2889	9.17828	14.4333		10.7256	18.2701	11.3006	12.9377	14.0134	14.295		8.25976	8.46629	8.85881	14.781	8.26392	9.36791
8.49017	10.587	10.587	8.89109	8.12646	8.34627		8.50271	8.12031	8.08659	11.1699	9.7925	17.9105		9.87989	17.6031	10.9081	12.8006	13.7312	13.497		8.39294	8.32049	8.40102	14.2335	7.59381	8.71975
8.50465	11.0416	11.0416	8.42377	8.18531	8.89869		8.53993	8.01806	8.4528	11.0009	9.81791	18.0198		10.3132	16.9064	11.6918	12.893	13.6327	13.2742		8.28649	8.64375	8.2003	15.4941	8.01389	8.10136
8.79452	10.6342	10.6342	8.38692	7.90715	9.00778		8.83915	8.67191	8.19877	10.8579	9.19031	17.3366		10.6108	16.1768	11.2942	13.0421	13.3957	14.8856		8.40451	8.68756	8.23917	15.3408	7.46745	8.42384
8.48427	10.9728	10.9728	8.82415	8.16796	8.41952		8.65182	8.29051	8.4106	11.2012	9.53234	17.9834		10.2754	16.5609	11.3111	12.727	13.5428	13.9318		8.5409	8.76749	8.73148	15.7252	8.03623	9.34297
8.50733	10.8244	10.8244	8.6328	7.67991	8.33278		8.95899	8.42079	8.18859	10.9592	9.74643	18.5534		10.6879	16.4151	11.2373	12.9044	13.8509	14.0678		8.42405	8.27544	8.43458	15.4799	8.03835	8.55035
8.56426	10.8843	10.8843	8.57262	8.11555	8.72129		8.87597	8.38928	8.10842	10.923	9.87144	18.2436		10.1305	16.1622	11.6084	12.7784	14.2925	14.131		8.52336	8.1937	8.37998	14.1558	7.87526	9.28984
8.53788	10.6256	10.6256	8.49971	8.22581	8.1158		8.49768	8.58172	7.71027	11.1493	10.2804	17.8415		10.1242	16.7261	11.5351	13.0126	14.5952	15.0766		8.38375	8.66513	8.44722	14.3571	7.77576	9.48305
8.34802	9.86045	9.86045	8.2265	8.21858	8.48522		8.55702	8.74419	8.37968	11.0251	9.74755	18.2801		10.6753	17.2097	11.2865	12.8462	13.3242	14.3612		8.77064	8.79146	8.48487	15.2584	8.30731	8.87245
8.4618	10.9516	10.9516	8.43484	8.50628	8.25977		8.87672	8.39279	8.78163	11.1355	10.5275	17.3892		9.99834	17.6162	11.5985	13.042	12.8177	15.5255		8.30567	8.31313	8.46796	14.6484	7.64812	8.36159
8.41011	10.7447	10.7447	8.78646	8.10645	8.3116		8.36538	8.73827	8.19891	10.7974	10.2337	17.858		10.2999	19.0936	11.1996	12.804	13.0366	15.2331		8.31099	8.49272	8.49837	14.0356	8.16079	8.35278
8.64875	10.5007	10.5007	8.89063	8.33443	8.40634		8.78866	9.13039	8.21186	11.0579	10.1439	18.2159		9.52201	16.5671	11.5381	12.15	12.808	16.0588		8.63306	8.69961	8.38465	14.1943	7.67087	8.66193
8.64374	10.9923	10.9923	8.63329	7.9769	8.04778		8.89614	8.53971	8.2615	10.9858	10.3613	17.5101		9.87958	17.4178	11.2847	13.1476	12.9582	15.6502		8.72328	8.23504	9.36169	14.7082	7.97814	8.32637
8.63447	10.4154	10.4154	8.5676	8.93611	7.97168		8.5591	8.3894	8.11363	10.6184	10.1272	18.3938		9.93069	17.2026	11.38	13.4834	13.7209	14.4659		8.08835	8.65892	8.00683	13.7799	8.30105	8.28356
8.76811	10.49	10.49	8.47992	8.56557	7.94502		8.98259	8.34272	8.03214	10.8061	9.95264	18.1198		10.4441	17.8098	11.2176	13.6525	13.3368	13.7088		8.86647	8.58038	8.76678	13.7824	8.17472	8.93358
8.4666	11.2008	11.2008	8.8235	8.26828	8.47466		8.66221	8.307	8.33879	11.3156	9.80949	17.5487		10.4676	18.5807	11.0107	12.6473	13.4557	13.396		8.45716	8.753	8.53384	12.8456	8.26845	9.1891
8.55325	11.0085	11.0085	8.45989	8.53663	9.14604		9.00401	8.17384	7.86772	10.8497	10.5143	18.364		10.1228	18.2952	11.2371	12.1365	13.2202	14.0029		8.41873	8.99882	8.6011	12.7685	8.24738	9.3919
8.26735	10.5889	10.5889	8.73912	7.87067	8.86642		8.50813	8.10787	8.00865	10.2916	9.81425	17.7445		9.89757	17.9569	11.0362	12.8817	13.6767	14.2238		8.57092	9.25139	8.82568	12.4978	7.84786	8.63216
8.70833	11.1721	11.1721	8.48852	8.53535	7.56126		8.85639	8.03468	8.29735	10.4793	9.85872	18.8944		10.0376	17.9169	10.5002	12.578	13.2096	13.5612		8.04146	8.86387	8.16914	11.8484	7.76207	8.61142
8.63959	11.0323	11.0323	8.68448	7.83502	8.29237		8.46509	8.71496	8.38741	13.2417	9.80393	18.0507		10.4268	17.0052	11.4411	12.2926	13.4995	13.5353		8.60531	9.14582	8.62395	11.079	7.99665	8.79174
8.51881	11.3731	11.3731	8.53174	8.27771	8.63933		8.46391	8.09782	7.84521	12.9976	9.85342	18.5462		10.6989	16.7737	11.3559	12.2173	13.3024	14.0561		8.84161	8.89949	9.01268	13.4757	7.86751	8.45078
8.73835	10.104	10.104	8.35246	8.29309	8.3231		8.7664	8.54739	7.83726	12.5236	9.6678	17.9975		10.5646	18.2208	11.5595	12.7473	13.6097	13.0357		8.58113	8.59259	8.80168	13.4793	8.13979	8.56293
8.70949	10.9547	10.9547	8.59872	8.35381	8.8658		8.7132	8.27935	8.19699	12.5693	9.39342	18.3947		10.4436	17.7342	11.088	12.399	13.1458	14.9519		8.63049	8.81441	9.03153	14.728	8.0963	9.04183
8.48538	10.6297	10.6297	9.32818	7.94091	8.74943		8.6685	8.95492	8.28561	11.4427	9.35143	18.4821		10.1553	17.8903	11.2604	12.1621	13.5182	15.9677		8.43052	8.37937	8.6561	15.8582	7.48448	8.86496
8.76065	10.8984	10.8984	9.02399	7.93593	8.48234		8.58847	8.57223	7.81686	11.5483	10.1181	19.047		10.9215	18.205	10.965	12.1156	13.2908	15.3155		8.72198	8.27918	9.33129	14.664	7.8217	8.38945
8.62562	10.823	10.823	8.76257	8.17893	8.50274		8.43757	8.3737	7.9093	10.6383	10.1601	18.0118		10.709	17.4322	11.1816	13.4039	13.0761	15.9557		8.55196	8.35991	8.31412	14.9398	7.67559	9.30449
8.34291	11.0159	11.0159	8.93839	7.64012	8.36184		8.69494	8.14575	8.01245	10.5471	10.2338	17.2938		10.573	17.1789	11.0773	12.3224	13.5116	16.7471		8.66703	8.78859	9.41837	15.6184	7.80163	8.96494
8.58375	9.94327	9.94327	9.34646	7.93436	8.8446		8.52718	8.53327	8.25926	10.7792	9.80188	16.971		10.8944	17.5156	11.2182	12.0793	13.4902	16.3502		8.56305	8.55783	9.20184	15.2779	7.96513	8.7527
8.68706	10.5294	10.5294	9.20588	7.67585	8.58399		8.6312	8.68854	8.7265	12.2497	9.94031	17.4654		10.5808	17.7732	11.1929	11.7587	13.4168	15.5787		8.38252	8.67229	8.79052	15.1319	7.75286	9.62765
8.27062	9.48301	9.48301	9.39252	8.27345	8.86391		8.7732	8.55227	8.23694	11.3782	9.27391	16.7875		10.8665	17.4831	10.9689	11.6155	13.6216	17.0032		8.58045	8.57292	9.67875	15.9314	7.75329	9.15265
8.68462	9.84624	9.84624	9.12744	7.78481	9.8264		8.51873	8.31258	8.33523	11.7442	10.1508	17.4424		10.5453	17.6403	10.6214	12.0314	13.6658	15.6781		8.49288	8.81565	8.99639	14.2854	7.93471	8.42085
8.47093	10.062	10.062	8.98963	7.7575	11.0951		8.25754	9.01893	8.12993	12.373	9.5014	16.566		10.569	17.0933	11.0469	12.5722	13.2741	14.821		8.98114	8.3379	9.08904	13.9065	8.32143	9.34897
8.48324	10.5371	10.5371	9.50492	8.1273	11.3124		8.89985	8.88678	8.31549	11.4322	10.358	18.2051		10.5221	17.848	11.0792	11.5944	13.5834	15.4004		8.17122	9.13846	8.69805	14.9069	8.03726	10.6711
8.7651	10.4604	10.4604	9.04766	7.92306	10.1424		8.7487	8.7783	8.24023	11.6965	9.82206	17.1308		10.5103	18.3754	11.2195	12.2882	13.5009	14.4298		8.91696	9.01786	9.14717	15.0725	8.11421	10.6608
8.53781	11.3043	11.3043	8.66378	8.28179	9.30263		9.05825	9.78157	8.43641	11.0381	9.95128	17.1685		10.9255	17.0703	11.4871	12.6301	13.6317	14.9693		8.63292	8.55838	10.5474	15.2549	8.17922	10.1379
8.27109	11.2036	11.2036	8.97477	8.07121	10.4219		8.90372	9.58126	7.92795	11.2411	9.79639	17.2476		10.5352	16.7198	11.265	12.0751	13.7483	15.2582		8.16906	8.58345	10.1341	14.0466	8.19558	9.50214
8.57496	11.5308	11.5308	8.92009	8.3946	10.4436		8.74556	9.465	8.01894	10.701	9.60005	17.3899		10.7138	18.1298	11.3093	12.4562	13.5143	15.2624		8.24591	8.41226	9.3619	14.2079	7.56297	9.54184
8.68254	11.8169	11.8169	8.63876	7.94894	10.8816		8.79893	9.41075	8.25724	11.422	9.34993	18.0638		10.5893	16.5711	11.4991	12.5028	13.2934	16.2234		8.48724	8.72785	10.3196	14.3546	8.15569	10.5312
8.63962	10.5686	10.5686	8.59764	8.34102	10.4245		8.74089	9.51321	7.83725	10.7211	10.4124	17.235		10.9064	17.906	11.2717	11.8111	13.1451	13.9502		8.50341	8.96251	10.2121	14.547	7.82274	11.6819
8.7339	10.9258	10.9258	8.68381	8.2672	10.5521		8.42519	9.29913	8.06208	10.3343	10.4871	17.4521		11.2957	17.2866	10.9479	11.8195	13.483	16.0474		8.2872	9.02545	10.0721	13.2634	7.97568	10.6161
8.79068	10.9312	10.9312	7.9498	7.32727	12.4378		8.78343	9.37299	7.97196	10.9254	9.63544	17.7506		10.2721	17.6241	10.3042	11.9148	13.4339	15.6143		8.5472	9.32846	9.05864	13.5873	7.85201	10.2046
8.4082	11.1796	11.1796	8.37738	7.91084	10.8044		8.87765	9.23637	8.78302	11.1389	9.70617	17.6661		10.9737	17.6462	11.7144	12.0486	13.4843	16.0296		8.46514	8.61723	10.0493	13.8583	7.69907	9.35321
8.58849	11.0442	11.0442	8.20016	7.90102	10.7311		8.58679	9.47144	8.8151	10.563	10.1427	16.8795		10.8883	17.7994	11.5537	12.1157	13.083	16.3641		8.30952	8.44073	10.9174	12.9884	7.96195	11.4614
8.58577	10.8702	10.8702	8.69133	8.12484	10.6559		8.81372	9.50108	8.27705	11.345	9.67769	18.2649		9.9849	17.6985	11.3666	12.3024	13.684	15.6074		8.182	8.26386	10.2909	13.8406	7.49382	10.6101
8.39911	10.8125	10.8125	8.19625	8.01604	10.5964		8.7937	9.1362	8.22047	11.3501	9.70916	17.9961		10.1081	18.3117	12.3142	11.8651	13.6511	15.4032		8.43219	8.84855	10.5262	13.9672	7.63299	10.9324
8.97991	11.3503	11.3503	8.47987	7.85414	10.887		8.73551	9.26899	7.9246	11.0206	9.95115	17.1195		10.3881	16.8816	11.4771	12.4	13.5717	15.6037		8.81109	8.6236	9.5936	15.9814	7.65442	12.4247
8.3396	10.673	10.673	8.51834	7.80772	10.0528		9.32597	9.31161	8.15174	11.6061	9.60825	17.3778		10.5495	17.5426	11.6059	12.0801	13.6425	14.5657		8.93893	8.35303	9.65591	15.5844	7.30699	13.1689
8.88366	11.019	11.019	8.55187	7.68019	10.4761		8.64112	9.1883	7.97588	11.1637	10.1514	17.5011		10.4022	16.3914	11.8405	12.7462	13.7639	13.9426		8.80183	8.71702	10.4201	18.0321	7.35512	11.9091
8.6972	11.1699	11.1699	8.27481	7.57167	10.7392		8.94474	9.14406	8.12404	11.3238	9.49692	17.8104		10.0828	16.6077	11.3668	12.0518	14.2732	13.9351		8.46399	8.49111	10.0457	17.9786	7.67096	10.5743
8.61839	10.4378	10.4378	7.89932	7.67441	11.8503		8.43429	9.11882	8.49409	11.2938	9.64062	17.8796		10.9223	16.8847	11.4966	11.8717	13.7425	14.8272		8.54946	8.25853	9.91721	17.4213	7.83021	13.0553
8.53842	11.2129	11.2129	8.12456	8.49691	10.9422		9.01189	9.33901	8.37096	11.5932	9.81641	17.7277		10.2045	16.5252	11.2947	12.1971	14.0878	14.4295		8.51508	8.65429	9.8296	16.4521	7.44802	12.8918
8.76058	10.5899	10.5899	8.43119	7.67601	11.9028		9.00734	9.07507	8.22622	10.8774	10.1314	17.7016		10.3304	16.0847	11.5098	12.2119	14.3339	13.8155		8.75758	8.63456	10.1609	17.57	7.46082	13.9988
8.41006	11.5373	11.5373	8.23632	8.43919	11.3211		8.96836	9.48475	8.15127	10.61	9.6899	19.1253		10.6046	16.4078	11.3724	12.1062	13.679	13.7852		8.5281	9.14621	10.0319	17.6433	7.4675	11.8487
8.52808	11.176	11.176	8.32015	7.84611	11.5912		8.79169	9.30166	8.23612	10.7183	9.84458	17.5465		10.3176	16.4554	12.5407	12.4204	14.4766	14.9348		8.44721	8.9438	9.75144	19.1515	7.55145	11.5368
8.36107	12.2397	12.2397	8.51202	7.7912	11.5771		8.7367	9.32218	8.27426	11.1194	9.56615	17.9511		10.3324	16.8977	11.3284	12.1224	14.5681	16.4417		8.86731	8.404	10.1026	18.8777	7.91913	12.3479
8.60617	11.2048	11.2048	8.61758	7.68716	11.4088		8.64478	9.05802	8.32676	10.6376	9.89963	18.3759		10.4047	16.4046	11.428	12.3634	14.1766	15.356		8.08393	8.56321	9.84143	17.2934	7.34306	12.9628
8.14671	10.9153	10.9153	8.44652	7.59614	11.3449		8.36839	9.15889	8.07687	10.9838	9.58021	18.115		10.2401	16.7606	12.5979	12.1968	13.9802	17.2907		8.10712	8.84057	10.0393	16.7146	7.4948	12.8831
8.51497	10.7147	10.7147	8.26512	7.95408	12.0463		8.89347	9.38962	8.51546	11.7904	9.50795	18.2019		10.654	15.9259	11.7627	12.1846	14.0135	16.8251		8.37838	8.83184	9.82992	17.9292	7.5157	13.0723
8.60443	11.0696	11.0696	8.11703	7.53298	11.283		8.28693	9.46558	8.75244	11.1948	10.0761	18.2559		10.8974	16.6495	11.9507	12.5004	13.199	16.6533		8.68303	8.56652	9.41746	18.3451	7.91875	13.0826
8.42219	10.9293	10.9293	8.22894	8.26273	10.6635		8.40924	9.44992	8.11997	9.91059	9.9548	18.0372		10.8555	15.8745	11.5907	11.382	12.6579	16.4786		8.51767	8.62922	9.98504	18.2154	7.74575	13.5286
8.2579	11.0762	11.0762	8.55091	7.68641	11.1842		8.32602	9.09901	8.31146	10.7233	9.81845	18.4682		10.9691	16.192	11.8628	12.5899	13.1471	14.5374		8.97078	8.63557	9.43674	17.7788	7.70031	15.2412
8.73734	11.199	11.199	8.40001	7.8791	11.5502		8.48693	9.13164	8.32532	11.413	9.33612	17.8407		11.2449	15.7643	11.4715	12.5671	13.2001	16.7093		8.44543	8.57301	9.9096	18.2726	7.81225	13.9163
8.57304	11.303	11.303	8.38868	7.73831	11.9982		8.41772	9.03034	8.25005	10.6237	9.97986	18.9819		10.4083	15.3907	11.6416	13.2069	13.284	13.8328		8.36058	8.36457	9.99975	19.0035	7.43296	13.7863
8.4184	11.1923	11.1923	8.30377	7.72853	11.3076		8.54303	9.44143	7.83801	11.022	9.85522	18.1924		10.3755	15.2873	11.242	12.7015	13.6033	17.7072		8.21235	8.41139	10.27	19.1585	7.36722	14.6406
8.47744	10.7742	10.7742	8.57133	7.52982	10.927		8.37173	9.30241	8.66458	11.0456	9.69015	17.7186		9.86866	15.8711	11.8356	11.9417	12.8893	17.0231		8.37561	8.85223	10.2144	19.4352	7.27011	16.8243
8.41392	11.0542	11.0542	8.19328	7.56227	11.2861		8.73958	9.42899	8.43775	10.6964	10.1709	17.6767		10.6654	14.7681	11.8647	12.9507	12.6876	16.5447		8.87955	8.6038	9.78115	19.0701	7.62345	17.3554
8.41738	10.9894	10.9894	8.68948	7.56244	11.848		8.98221	9.06989	8.11411	10.2089	10.5401	18.4986		10.6681	16.1426	10.979	12.2113	13.7587	15.4799		8.5637	8.21588	10.8527	17.964	7.66218	18.1227
8.53981	10.7041	10.7041	8.73937	7.94464	11.1931		8.62733	9.26311	8.09416	10.4499	9.5815	18.0209		10.7822	13.9578	11.1844	12.5019	12.8554	17.4726		8.55529	8.52076	10.0761	19.2186	8.14919	14.9834
8.50592	10.6836	10.6836	8.57238	8.19254	11.131		9.03658	9.7843	8.13348	10.5685	10.5316	18.3482		11.1909	13.3454	11.2008	11.3913	13.793	18.6459		8.63946	8.25053	10.5898	18.0761	7.61287	14.0112
8.49407	11.2679	11.2679	8.38319	7.89687	11.7984		8.47008	9.40853	8.33559	10.5383	10.3111	18.6365		10.1523	14.3246	11.1905	11.5713	12.8462	17.9218		8.28194	8.5647	10.3467	18.7549	8.20158	18.3088
8.32964	11.0929	11.0929	8.4473	7.84328	11.0088		8.19182	9.22669	8.45751	11.408	10.1002	18.3617		10.2875	14.3769	11.3872	12.0589	12.6113	19.6694		8.49944	8.28011	10.2842	18.7279	8.10553	16.2535
8.65239	9.84328	9.84328	8.2579	7.93292	10.9812		8.7294	9.38553	8.24282	10.6276	10.4417	18.1561		10.5577	13.5203	11.7159	11.7896	12.4388	16.9214		8.78601	8.81599	10.3879	18.2913	7.46545	13.3524
8.56398	10.6882	10.6882	8.11184	8.50709	11.1993		8.72164	9.37606	8.57553	10.8043	11.1608	17.8002		11.549	13.3202	11.4278	11.9626	12.8683	16.2217		8.22564	8.41309	9.93999	15.9828	7.6561	14.3611
8.38201	11.065	11.065	8.24166	7.98937	11.6168		8.93878	9.76952	8.49053	10.7903	10.2801	17.8918		10.5584	13.9677	11.175	10.8549	12.8504	16.3859		8.86759	8.74183	10.1649	17.1813	7.84699	14.8425
8.82472	11.0009	11.0009	8.16255	8.09213	11.4979		8.84462	9.26019	8.51598	10.6221	9.66294	17.2865		10.832	14.1233	12.099	12.0523	13.1433	16.5727		8.25693	8.53456	10.1157	17.5817	7.51646	14.0485
8.4195	10.9915	10.9915	8.57454	8.3797	11.328		8.52471	9.30949	8.1659	10.478	9.42016	17.6331		10.2028	14.617	11.345	11.9409	13.1485	17.1327		8.09954	8.31468	10.2193	17.5759	7.18339	13.9915
8.16733	10.5562	10.5562	8.84255	7.78257	11.2807		8.72321	9.58252	8.17705	10.8111	9.5014	17.61		10.3509	14.1617	11.9801	12.4375	12.8204	17.0636		8.60263	8.62833	9.86627	18.0596	8.2315	14.235
8.51994	10.7438	10.7438	8.30449	7.42341	11.6007		9.04342	9.62273	8.20589	10.7362	9.73699	18.3597		10.2754	13.5515	11.399	12.1831	12.5056	14.5899		8.82818	8.24865	10.5142	17.768	7.86581	11.9029
8.39446	10.3919	10.3919	8.06582	8.08217	11.5231		8.56231	9.34752	8.02308	10.7166	9.6856	18.5844		10.4238	14.2863	11.9315	12.6916	12.9107	14.6463		8.75503	8.58015	10.0924	18.4643	7.5639	15.109
8.55267	10.9929	10.9929	8.05909	7.65264	11.2787		8.53724	9.30964	8.16427	10.7833	9.93362	18.8088		10.3562	13.7232	11.2972	12.4612	13.0005	18.1683		8.46888	8.72529	10.1361	18.8336	7.759	13.1451
8.50662	10.8857	10.8857	8.50974	7.53695	11.5061		8.68568	9.03015	8.59727	11.074	9.30557	18.2971		10.2224	14.3489	11.3668	12.2463	12.3037	17.0891		8.81772	8.16804	9.68377	18.0444	8.19231	15.5698
8.36858	10.8094	10.8094	8.30397	8.25946	12.0083		8.54182	9.27484	8.39478	11.167	10.1033	18.1863		10.5883	13.6386	12.3255	12.4281	13.0263	18.0516		8.46069	8.86032	9.96108	17.5331	8.46921	14.7511
8.31783	10.2731	10.2731	8.15282	8.02327	12.7904		8.48917	9.30418	8.40762	11.1414	10.474	18.1504		10.7078	13.8715	11.3474	12.2302	13.1925	16.3342		8.31049	8.59176	10.2626	18.3324	8.45215	15.7108
8.53705	10.6422	10.6422	8.23882	7.95141	11.4779		8.63207	10.0654	8.25129	11.1246	10.126	17.4724		10.8096	13.9977	11.759	11.9511	12.6036	17.1019		8.08052	8.54299	10.2986	18.2758	7.22746	17.1119
8.62437	10.8753	10.8753	8.83668	7.70695	11.5594		8.53385	9.39217	8.6497	10.7954	9.95416	17.5526		10.7105	13.2058	11.9265	12.056	13.0833	14.6078		8.56221	8.45183	10.0152	18.4778	7.57124	16.9495
8.56945	10.485	10.485	8.86969	7.68815	12.2411		8.73264	9.59622	8.11207	11.4067	9.67144	17.4167		10.9775	14.2662	11.4903	12.2027	12.774	18.1137		8.43274	8.61587	10.3572	18.1723	7.25448	18.7598
8.41411	10.1432	10.1432	8.9255	7.67892	11.4026		8.53709	9.35548	8.22028	11.3995	9.7416	17.2775		12.7079	13.846	11.4673	12.007	13.1253	16.4415		8.45988	8.36723	10.6322	17.5321	7.90851	17.95
8.24686	10.4106	10.4106	8.3896	7.70461	12.1086		8.79781	9.84361	8.87786	11.1168	9.84804	17.0705		12.5918	14.2912	11.9341	11.9967	12.8594	18.3249		8.41662	8.28505	10.7666	18.7705	8.28097	14.3493
8.32799	10.5855	10.5855	8.36369	7.95292	11.3675		8.5757	8.83902	7.82193	10.5719	10.2031	16.9821		12.5808	13.8693	10.8176	12.5645	13.068	16.3436		8.45544	8.03906	10.1905	18.9646	7.99782	15.9319
8.52726	11.0047	11.0047	9.10108	8.02916	12.2269		8.18204	8.96947	7.86442	10.526	10.2388	17.6789		12.8066	14.7523	11.2181	11.618	12.8997	16.847		8.76834	8.3962	10.0089	18.7622	7.40198	15.0168
8.4827	10.767	10.767	8.41761	8.59648	12.4891		8.53347	8.96242	8.46923	10.5914	9.76319	17.6794		13.72	14.3661	11.1527	12.1058	12.8101	16.1814		8.09981	8.57389	10.5416	17.9903	8.36613	13.9369
8.45604	11.2588	11.2588	8.49688	8.36935	12.1721		8.44099	9.12705	8.11209	11.1311	10.1742	17.4676		12.7722	14.0675	10.9171	11.7421	12.7569	17.4885		8.54098	9.15747	10.4177	19.0539	7.47913	15.6622
8.22995	10.5303	10.5303	8.38902	8.24085	10.6874		8.40105	9.22382	7.80342	10.4566	10.3876	16.874		12.9251	14.4787	11.7944	12.1502	12.7965	15.7255		8.47023	8.36867	10.4202	18.6037	8.0945	18.2134
8.44115	10.4708	10.4708	8.32454	8.16706	11.7451		8.53029	9.26655	7.97938	10.5948	10.0888	16.8932		12.1322	14.4724	12.0048	11.7139	12.9935	16.7827		8.52565	8.57581	9.84294	18.0225	7.3429	14.7891
8.53866	11.0816	11.0816	8.1995	8.8251	11.2644		8.74777	9.0244	8.2945	10.6063	10.027	17.6286		12.8999	14.8465	11.4469	11.7633	12.5171	17.019		8.5115	8.29266	10.0854	17.8147	7.74307	14.559
8.12577	11.2181	11.2181	8.37126	7.7869	11.1969		8.52346	9.17573	8.47878	11.1307	9.93057	16.7516		11.2794	14.3973	11.2386	12.1765	12.828	17.6494		8.63315	8.6238	10.2737	17.5607	7.96607	16.3631
8.62749	10.385	10.385	8.05728	7.9732	11.0122		8.52595	9.06725	7.88587	10.7617	10.4977	17.7789		11.0165	14.7754	11.9706	12.0166	13.068	16.87		8.3879	8.70001	11.0585	18.5529	7.89618	16.6147
8.28698	11.3973	11.3973	8.55388	7.88533	11.6805		8.69279	9.25455	8.08075	10.7647	9.91735	17.388		10.7797	13.7995	11.6774	11.811	12.5692	16.9821		8.06654	8.50828	10.1733	18.3339	7.94965	15.6217
8.56548	11.8482	11.8482	8.24674	7.84638	12.0586		8.66023	9.59489	7.93653	11.0528	9.717	17.1392		10.9691	14.5753	11.7537	11.8656	12.9622	18.9988		8.29744	8.67671	10.5573	19.0734	7.92134	15.1847
8.29937	11.2026	11.2026	8.6548	8.33597	12.1262		8.6334	9.20757	8.62111	10.7935	10.1978	17.4436		10.6681	14.5445	11.8232	12.5397	12.7963	18.0845		8.26021	8.31096	10.506	18.8923	7.99797	15.4112
8.42316	11.1928	11.1928	8.29333	8.26806	11.3635		8.37149	9.39085	8.03001	10.8635	9.93964	16.4714		10.2023	13.7521	10.9258	11.7879	13.0382	18.7371		8.6715	8.05136	10.8729	18.7105	7.94378	17.1471
8.63352	10.7698	10.7698	8.44091	7.74445	12.1621		8.82628	9.35879	7.97323	11.2227	9.94605	17.7456		10.918	14.4416	11.3447	11.2476	13.0521	17.5687		8.41721	8.71755	10.5581	18.8376	8.07716	15.9467
8.4076	10.8041	10.8041	8.31552	7.68908	11.4584		8.25196	9.29392	7.83215	11.3367	9.96014	16.7488		12.1362	13.1269	11.2808	11.1881	12.1962	17.3078		8.67863	8.57333	9.92156	18.0455	8.21149	16.5957
8.49352	11.071	11.071	8.70607	8.46293	11.7045		8.63926	9.33845	8.4447	10.513	10.0102	17.4695		11.4745	14.0543	10.5209	11.5933	12.6609	16.5935		8.65106	8.51688	10.0874	18.5291	8.00219	18.7819
8.5998	10.6934	10.6934	8.6344	7.77958	11.6069		8.61395	9.36134	8.18645	10.9685	10.6603	17.4315		11.9695	14.0458	11.2374	11.6529	13.0469	18.1477		8.73462	8.46031	10.4064	18.3185	8.26304	16.5735
8.48522	11.0854	11.0854	8.55958	7.86954	11.7247		8.89965	8.80532	7.93644	10.6162	11.0871	16.6954		11.9562	13.9997	11.3254	11.451	13.1007	18.0927		8.44087	8.8098	10.0131	18.386	8.01671	15.0689
8.21064	10.6859	10.6859	9.28361	8.4284	11.8637		8.36505	8.89979	8.08694	11.0866	10.3281	17.7598		11.9138	14.2811	11.2091	11.7479	13.2372	18.1725		8.69124	8.65735	9.83732	18.638	8.18057	17.9474
8.46171	11.3658	11.3658	9.30626	8.41937	11.7947		8.91923	9.21897	7.99891	10.973	10.2016	16.9355		12.4488	13.1786	11.5435	11.7189	12.8307	18.1154		8.65006	8.64412	9.99506	19.0214	7.95694	15.8101
9.06566	11.0883	11.0883	9.83332	8.41257	11.0778		8.68482	8.79751	8.21021	10.6335	9.92252	16.7052		12.4131	13.7548	10.7763	12.2364	12.984	17.9854		8.38829	8.55952	10.2584	17.6129	7.57803	13.1668
8.20869	11.1867	11.1867	9.04268	8.41979	11.1276		9.05663	9.33586	8.48068	10.5878	10.3776	17.0363		12.139	14.322	10.8055	11.8812	12.774	18.7423		8.94206	8.34015	10.3184	17.497	8.06514	13.0583
8.47188	10.5745	10.5745	7.98622	8.71329	12.1129		8.84372	9.19744	8.16596	10.8698	10.0071	17.3924		10.7019	14.8006	11.2952	11.7215	12.6456	18.987		8.56091	8.76235	10.0549	18.8678	7.43629	13.0823
8.41231	10.9698	10.9698	8.85186	8.43499	11.6835		8.81573	9.38962	8.24899	10.7831	10.2296	16.7528		10.7296	14.3124	11.4644	11.8258	12.2538	19.5043		8.76615	8.34443	9.94199	17.9931	7.68806	12.7291
8.71789	11.2134	11.2134	9.39412	8.27517	10.9514		9.2732	9.08814	8.29418	10.4242	10.8499	16.8378		11.9125	14.1693	11.6535	11.8198	13.072	18.5797		8.68596	8.50652	9.83923	18.1119	7.45981	12.6397
8.27003	11.0411	11.0411	9.67052	8.15107	11.0303		9.29091	8.78219	8.01337	10.6097	10.1045	17.0112		10.6805	13.8432	12.277	11.6814	13.0685	18.629		8.65751	8.712	10.0173	19.3671	8.34275	14.0615
8.45617	10.9588	10.9588	8.61569	8.05456	9.62983		9.16071	9.14159	7.97201	11.3538	10.1045	16.981		10.9512	14.5965	11.3078	12.2707	12.9523	17.7853		8.7928	8.80819	9.75558	18.5148	7.83995	13.5439
8.2467	10.963	10.963	8.65115	7.90521	12.3123		9.02032	8.79603	8.01392	11.418	10.549	16.2981		10.8909	14.1112	11.5026	11.6726	13.4677	18.5553		8.48359	8.27068	9.82341	18.4752	8.09082	12.6641
8.43878	11.2206	11.2206	8.76624	8.10611	11.8365		9.2295	9.12214	8.21434	11.1454	9.22554	16.0314		10.4402	14.1188	11.5141	11.8363	13.2707	16.6368		8.60483	8.68729	10.0104	18.9147	8.27181	13.48
8.53406	10.4652	10.4652	8.70876	8.28478	11.1621		9.03013	8.91185	8.10986	10.703	9.93173	16.1568		10.7622	13.3206	11.6144	11.6377	13.2819	16.174		8.48265	8.96401	10.3838	18.601	8.18858	14.2543
8.42107	10.3905	10.3905	9.02594	8.65308	12.0093		8.86765	9.21922	8.50641	10.3994	10.4766	15.9381		10.5999	13.5173	11.2495	11.7333	13.1173	16.9987		8.72096	8.72311	10.0615	18.7701	8.0596	14.1044
8.64854	11.2027	11.2027	8.85018	8.41077	11.1313		8.57819	8.9291	8.15561	10.8672	11.5579	15.5305		10.4172	14.1092	11.7582	11.7219	13.0292	17.3136		8.246	8.77334	9.94375	18.6691	7.86721	13.3153
8.59031	10.7152	10.7152	9.45108	8.22285	11.9617		8.76973	9.3027	8.76159	11.0486	11.2213	15.4021		10.6596	13.445	11.5937	11.6012	12.6992	17.3973		8.56868	8.64816	9.66062	19.2187	7.74244	12.8495
8.56415	10.7501	10.7501	9.067	8.38421	11.5947		8.89205	9.02989	8.35084	11.1667	11.0635	16.1103		11.7849	13.9131	11.4002	11.9079	12.6701	16.3759		8.7855	8.61688	10.108	17.9841	8.15553	14.5539
8.40478	10.8323	10.8323	8.81348	8.23704	11.2131		8.8011	8.45337	8.32287	11.5188	10.5241	14.7391		10.2144	15.3756	11.635	12.6492	12.8859	17.9092		8.53594	8.63481	9.54945	17.7888	7.4186	12.9432
8.63742	10.5198	10.5198	9.13565	7.54006	12.7047		8.86729	8.54485	8.45571	10.8038	11.471	15.6863		10.961	13.9415	11.7788	11.4738	12.8368	18.1661		8.60508	8.72665	9.14545	17.8194	7.88828	13.1604
8.77614	11.0246	11.0246	8.92677	7.96694	11.121		8.60945	8.78728	8.67374	12.0232	10.9189	15.9272		10.6372	13.7558	11.2495	11.7759	12.9709	18.538		8.15962	8.64128	9.27527	18.3541	7.99937	11.5308
8.55589	10.9468	10.9468	8.93085	7.98517	11.6534		8.75103	8.63306	8.63068	11.1825	11.2042	15.7547		10.596	14.1046	11.1359	11.7719	12.7358	16.0001		8.75391	8.62104	9.61171	18.1701	7.90523	10.9734
8.60439	10.8854	10.8854	9.49154	7.99898	12.9469		8.71983	8.97282	8.52744	10.8607	10.7045	16.4181		10.3201	14.492	11.3608	12.0692	12.8414	16.529		8.42822	8.50152	10.2735	17.8724	7.66312	10.9247
8.53757	11.3486	11.3486	9.14463	7.933	13.1772		9.05022	8.85341	7.86182	10.8247	11.1914	15.8023		10.3486	14.2517	11.3562	11.6942	12.6561	17.5528		9.07203	8.272	8.9466	18.5817	7.63545	12.7218
8.16802	10.4526	10.4526	9.50639	8.04553	11.088		8.97785	8.74561	8.23518	11.5825	11.069	15.5182		10.5183	14.6349	11.296	12.3814	13.3965	17.7525		8.63448	8.33533	9.16964	19.2414	7.51155	12.3222
8.38301	11.3915	11.3915	9.60969	7.80395	11.8337		8.93394	8.68094	8.24197	11.3116	11.1522	15.9696		11.0402	14.4135	11.4649	11.6217	13.1573	17.1347		8.48968	8.31419	9.16985	18.549	8.34485	12.178
8.37449	11.3045	11.3045	8.83868	7.93501	12.8342		8.68929	8.96389	8.3838	11.1476	10.8854	17.5831		10.7313	15.1301	11.0071	11.6183	12.8678	17.7434		8.65366	8.74432	9.27635	18.367	7.71013	10.6208
8.94301	11.0032	11.0032	9.1316	8.2235	11.5211		8.92866	9.50189	9.06851	10.3852	11.5819	17.4753		10.7335	13.9494	10.8291	12.1947	12.9916	14.1349		8.30289	8.77538	9.4387	17.7782	7.72723	11.0119
8.51311	10.3164	10.3164	9.24901	7.93016	12.4601		8.70541	8.91993	8.34953	10.7464	11.1515	16.4584		10.6083	14.429	11.7828	11.6032	13.3954	15.3495		8.4442	8.76641	9.26009	18.1519	7.6337	11.7348
8.77688	10.4926	10.4926	8.6583	8.15718	12.0791		9.37853	9.11935	8.4002	10.1784	9.94458	17.1434		11.1825	14.8264	10.7248	11.8924	13.1571	13.4639		8.53253	8.56037	9.55217	19.2864	7.71677	13.2657
8.41701	11.521	11.521	8.66248	8.12646	12.0342		8.76261	8.89609	8.52159	9.7556	10.7121	15.765		11.306	14.7741	11.3338	12.0198	13.0688	13.6544		7.92189	8.37498	9.63762	17.5072	7.532	10.9265
8.67601	10.9646	10.9646	8.8947	8.54202	12.7433		9.00427	8.89431	9.18054	9.83175	10.1719	16.3385		11.1407	14.5975	11.3257	12.1511	13.2538	13.253		8.68039	8.41174	9.75631	18.3393	8.18617	11.8162
8.61901	11.0595	11.0595	9.05011	8.05385	14.3244		8.97918	8.93396	9.03104	10.7961	10.4404	16.3656		10.6234	14.6762	10.9167	12.3472	13.0693	13.9939		8.74589	8.7636	10.2211	17.8818	7.76874	12.3943
8.8564	10.6679	10.6679	9.24324	7.88293	14.7919		8.98204	9.19958	8.53099	10.7073	10.2819	16.5825		11.0104	13.9845	11.966	11.918	13.1497	13.006		8.80203	8.228	9.47639	18.4253	7.62912	10.9336
8.90637	10.8628	10.8628	9.05696	7.90583	13.1493		8.77524	8.75467	8.49443	10.5495	10.4091	16.3359		10.5207	14.3799	11.3083	12.4057	12.7434	13.037		8.27102	8.82275	9.23632	18.4651	7.49081	12.2552
8.45475	11.1112	11.1112	9.78755	8.12003	11.2522		8.65841	8.57606	8.75887	10.3688	10.4835	17.0717		11.2397	14.8251	10.9886	12.6529	12.891	12.584		8.82015	8.59811	9.21808	17.9706	7.70357	13.7791
8.45377	10.5562	10.5562	9.04636	8.20806	13.7341		9.3432	8.9909	9.18044	10.3274	9.94234	17.3311		11.1268	14.4276	10.6345	11.8948	12.9172	14.5458		8.30543	8.51283	9.47617	17.8735	7.31286	13.0575
8.24097	10.0688	10.0688	8.96845	8.4058	13.7043		8.75855	8.37962	8.62481	10.4418	9.98627	18.2379		11.6745	13.8148	11.5621	12.2501	13.5162	15.7018		8.48385	8.60471	9.17127	18.5235	8.03971	12.2065
8.5031	10.3348	10.3348	8.50486	8.19271	13.6554		8.76467	9.09908	8.42139	10.7212	10.1797	19.1537		11.1903	14.2903	11.2857	12.3806	12.8295	14.5701		8.60443	8.59742	9.46676	17.9729	8.09277	13.0601
8.30533	11.4581	11.4581	8.00757	7.47543	13.9345		8.61837	8.97835	8.299	10.538	10.3921	19.4968		11.5291	13.041	11.4531	12.0058	13.1824	15.9674		8.17414	8.67706	9.22737	18.8447	7.74874	12.8867
8.68877	10.8386	10.8386	8.68782	8.01809	13.4297		9.03879	8.6172	8.49183	10.5303	10.3904	19.0108		10.7822	14.8096	11.1861	12.5307	12.2366	18.7944		8.85577	8.68765	9.48969	17.7672	7.46032	13.3765
8.41871	10.8501	10.8501	8.58233	7.15453	13.6411		8.4877	8.76764	7.96259	9.9958	10.0261	18.9446		10.7013	13.1439	11.5617	12.3827	12.4556	15.894		8.35607	8.52125	9.21265	17.1584	7.25494	13.584
8.37555	11.3546	11.3546	9.47301	8.64628	14.4896		8.77254	8.56464	7.97202	10.5692	9.8765	19.9657		10.6861	13.8297	10.821	11.9879	12.9398	14.8015		8.63035	9.1908	9.5896	18.1457	7.22288	13.4401
8.90398	11.1821	11.1821	8.31589	7.67367	15.837		8.81976	7.8326	8.35266	10.1305	10.1972	18.7448		10.7847	13.9481	10.9992	11.7274	12.7227	15.5932		8.68636	8.27972	8.75208	18.2213	7.82571	13.6845
8.65469	10.9418	10.9418	8.99611	8.2403	16.2167		8.91625	8.47128	8.68575	10.1246	10.2315	18.5748		10.8485	13.1101	11.5366	11.6308	12.4333	13.9624		8.5975	8.46116	9.28604	18.4376	7.5997	13.8077
8.47275	11.0225	11.0225	9.32492	8.42006	14.5933		8.86473	7.89455	9.16752	10.4192	10.2652	19.4048		10.5332	12.8536	11.1407	12.0515	12.4873	15.2443		8.44826	8.44757	9.3068	17.3756	7.48084	13.4246
8.62398	10.521	10.521	8.59539	8.47902	12.2991		8.67867	7.95119	8.61982	10.7379	10.1263	18.3473		11.2941	13.1818	11.4597	12.2572	12.3123	13.5371		8.66982	8.76051	9.12976	18.2888	7.74243	14.8733
8.50765	10.4611	10.4611	9.138	7.91172	13.45		8.65514	7.95861	9.03377	10.1617	10.0858	18.6606		10.8977	13.2857	11.0034	12.4921	12.1971	14.3749		8.22342	8.47451	9.53668	17.5851	7.67472	13.3746
8.49111	10.6555	10.6555	9.3848	8.13947	15.201		8.75245	8.12291	8.38901	9.89389	10.3102	19.5714		10.7762	13.7235	11.5551	11.9046	12.6508	15.6317		8.60094	8.6044	9.09462	17.7417	8.19396	12.9514
8.32593	10.7199	10.7199	8.52477	8.00857	13.3354		8.83978	8.09334	9.57282	10.1836	10.5741	19.0015		11.0801	13.4054	12.3603	12.0488	13.2475	16.6485		8.49135	8.2577	9.66104	17.8499	7.86362	12.898
8.40315	9.95777	9.95777	8.93311	8.80308	13.9254		8.5829	8.04923	9.29056	10.1467	10.2299	18.0797		10.818	14.6553	11.4451	12.1098	12.9643	18.0903		8.40545	8.44304	9.36866	18.1226	7.55887	13.2832
8.56893	10.9132	10.9132	9.48163	7.99333	13.2843		8.81022	9.01542	8.31964	10.3257	9.71696	18.2577		10.6912	14.6745	12.0591	12.273	12.355	18.2088		8.48368	8.85413	9.25555	18.0203	7.21294	13.3584
8.55494	11.1954	11.1954	9.54311	8.34606	13.1701		8.88239	8.52382	8.34484	9.45831	9.87743	18.6202		10.5613	14.5777	12.1246	12.2677	12.5266	17.6283		8.53459	8.80253	9.04616	18.4091	7.85744	13.0457
8.6862	11.5493	11.5493	8.84227	8.29608	15.2563		8.41963	8.32024	7.75452	9.36771	9.94551	17.9622		10.4173	14.6772	11.5828	11.8126	13.2216	18.264		8.87579	8.69548	10.1564	18.3525	7.55641	14.8015
8.38476	11.0623	11.0623	9.58773	8.09121	13.4532		9.1739	8.63247	7.72538	9.31286	10.2981	18.7381		10.7333	14.542	11.3497	11.801	13.0415	16.0645		8.86001	8.81153	9.95966	18.0174	7.51598	13.869
8.67681	11.135	11.135	8.97577	8.32547	12.2929		8.89141	8.64641	8.57493	9.83169	10.2466	18.5686		10.6739	14.1329	11.1559	12.8129	12.7408	17.3173		8.76861	8.53614	9.33681	18.0907	7.76335	14.097
8.40321	10.513	10.513	9.99299	8.51543	13.3396		8.94799	8.22696	8.26547	9.33615	9.96162	18.8792		10.1595	14.4401	11.7375	11.9896	12.8521	16.3193		8.39225	8.61804	9.74121	18.51	7.6752	14.1725
8.43773	10.8966	10.8966	9.29975	8.17121	12.4167		9.04017	8.45119	8.55611	10.8855	10.0916	18.0493		10.4919	14.2002	11.8115	12.1165	13.0113	15.1032		8.34211	8.40746	8.85062	18.1216	7.77574	13.3761
8.15494	10.6705	10.6705	9.35336	8.46478	14.8819		8.98484	8.41531	8.05518	10.3504	9.95688	18.3763		10.7071	15.0234	11.8638	12.3983	13.413	14.7983		8.92697	8.38736	8.99357	18.7961	7.42292	13.2198
8.46408	11.1266	11.1266	9.16394	7.91318	12.8557		8.80024	8.63232	8.4371	9.9381	9.95121	18.5949		10.0897	14.6944	11.9923	12.4542	12.6776	16.7813		8.45502	8.49667	9.76488	18.3917	7.5728	11.6654
8.32358	10.6449	10.6449	8.363	8.35542	12.2199		8.44618	8.96516	8.74524	9.65352	10.9001	18.8372		10.601	13.756	11.2927	11.9496	12.4351	17.2794		8.70203	8.59988	10.5781	18.2616	6.97453	13.5609
8.4885	10.7735	10.7735	8.47345	8.51507	14.1798		8.63497	8.26548	8.27648	10.0855	10.3243	19.7725		10.0639	14.3446	10.9965	12.2296	12.6086	15.9564		8.69213	8.60443	10.3497	18.6132	7.43673	14.9388
8.33868	11.1451	11.1451	8.4364	7.51725	13.7332		8.79594	8.634	8.32189	10.4079	10.2462	18.7547		10.0799	13.8605	11.7848	12.261	12.9637	14.8555		8.44465	8.42162	10.2237	18.2635	7.88166	13.7032
8.3637	11.4064	11.4064	8.7349	8.07808	12.9403		9.18134	8.56978	8.07858	10.4214	10.3175	18.1529		10.7329	14.188	11.666	12.8357	12.908	14.738		8.38765	8.66922	9.50732	19.0579	7.62587	12.465
8.69566	11.6942	11.6942	8.90741	8.52268	13.5588		8.39002	8.57341	7.97717	10.1367	10.3063	18.8029		10.8205	14.5245	11.4383	12.1657	12.8356	18.8148		8.3462	8.45095	9.54109	18.1397	7.47215	12.6953
8.59953	10.6969	10.6969	8.19608	8.10872	13.1265		8.71875	8.09002	8.39611	10.4603	9.83272	18.2431		10.4698	14.5827	11.2358	12.1761	12.6635	16.5101		8.55836	8.27865	9.19679	18.246	7.83626	14.5188
8.6434	10.8792	10.8792	9.11551	8.66934	13.4453		8.71325	8.41751	8.55698	10.5347	10.4135	18.0147		10.8817	13.8965	12.0841	12.6707	13.2935	17.3732		8.54331	8.66216	9.48492	17.4533	7.76784	13.5926
8.70085	11.0106	11.0106	9.22003	8.24918	14.2269		8.46133	8.42273	8.35745	9.44369	10.3697	18.1681		10.7337	14.3	10.9907	12.0449	12.7472	16.889		8.64535	8.5754	9.04713	17.3987	7.20031	13.9441
8.39446	11.1387	11.1387	9.38409	8.07134	14.1528		8.56577	9.21979	8.60117	10.4122	10.4199	18.1521		10.2539	13.4008	11.5506	12.0328	12.6877	16.7472		8.38848	8.62125	8.59867	18.1001	7.63046	11.41
8.45557	11.1373	11.1373	8.40364	8.0156	13.1987		8.46095	8.92469	8.65985	9.97635	10.8353	18.2958		10.8421	13.7355	11.7567	12.3616	12.9656	16.8178		8.61089	8.75516	8.82948	18.1087	7.31884	13.7678
8.41661	10.5333	10.5333	9.26362	8.14457	14.823		8.46927	8.22049	8.37096	10.1214	10.6652	18.0916		10.5753	12.8926	11.7964	11.9183	12.1838	18.7359		8.76878	8.56769	10.0749	18.1758	7.73873	13.8702
8.48708	10.7126	10.7126	8.87983	8.75298	13.9019		8.81734	8.85783	8.37641	10.3993	10.6208	17.9249		10.0974	12.76	11.4717	11.8899	12.6022	16.7693		8.91902	8.67131	9.03621	17.7883	7.73257	14.5795
8.72655	11.5065	11.5065	8.679	8.11249	13.6006		8.66936	8.012	8.26803	10.1229	10.8618	18.131		10.6527	12.9005	12.0419	11.9381	12.9677	16.9284		8.5612	8.61444	8.93249	18.6173	7.756	14.9459
8.64198	10.595	10.595	9.25596	8.45253	14.3586		8.97192	8.25199	8.56695	10.2193	10.7527	18.1438		10.0137	12.8111	11.5805	12.3572	12.9173	16.4399		8.36462	8.64948	9.26398	17.5616	7.65627	14.2746
8.3835	11.1849	11.1849	9.05098	8.64935	13.576		8.97305	8.3449	8.49118	10.1891	10.6084	19.2979		10.6619	13.3733	11.8455	12.7585	12.9189	15.4181		8.49008	8.71875	9.55222	18.036	7.71738	14.3661
8.6749	11.4786	11.4786	8.8139	8.87538	13.6654		8.66761	9.0529	8.33492	9.99215	11.1529	18.5209		10.2382	13.71	11.593	12.1506	12.6566	15.8033		8.61665	8.82701	9.62248	18.3426	7.64346	14.4021
8.38605	10.831	10.831	9.00849	8.22776	13.509		8.87813	7.85272	8.09222	10.4757	11.1506	19.1531		10.4471	13.1835	11.7434	12.264	12.2112	16.1913		8.262	8.94873	9.63486	18.0307	7.37057	14.5875
8.63603	10.8106	10.8106	8.44788	8.2956	12.6945		8.97898	8.21645	7.9527	10.1453	10.7961	19.8767		10.5129	13.7506	12.1397	12.5896	13.5613	15.2654		8.40715	8.73917	9.64758	18.1571	7.83901	13.8745
8.43578	10.8571	10.8571	8.89801	8.69596	13.4798		9.24527	8.57399	8.22005	10.1342	10.5363	19.2225		10.6921	14.0836	12.1639	12.5092	13.1723	15.8294		8.49385	9.07318	9.37548	18.5421	7.51066	12.4273
8.68666	10.4981	10.4981	8.62134	8.78962	13.6315		8.39538	8.84705	8.21032	10.2856	11.0465	18.9471		10.2985	13.9891	12.4369	12.7076	12.8735	18.3191		8.44631	9.12755	9.26323	18.1928	7.61112	13.3293
8.70014	10.7477	10.7477	9.50563	8.422	13.5997		8.95328	8.81726	8.71021	10.6541	11.1791	19.6862		9.83525	13.6208	11.9557	12.3755	12.7205	18.7284		8.71017	8.64039	9.12573	18.1118	7.64622	14.3326
8.57842	11.0734	11.0734	9.44887	8.16628	13.1357		8.94321	7.97409	8.1335	10.7631	10.5114	19.0109		10.2416	13.8313	12.1023	12.4964	12.5729	17.2777		8.49573	8.78881	9.14071	18.2121	7.66904	15.5817
8.27945	11.0295	11.0295	8.95842	8.53662	14.1832		9.20894	8.33029	7.82811	10.4205	11.0089	18.344		10.1742	14.0454	12.2714	12.6374	12.3546	19.187		8.43674	8.42654	9.09524	18.3298	7.73673	13.7744
8.64383	11.2617	11.2617	8.88885	8.89032	13.3714		8.50789	8.51454	8.22256	10.8773	10.6815	18.8356		10.2697	13.9715	11.3373	12.7026	12.0497	20.6414		8.44716	8.70112	8.89003	18.4815	8.24301	12.6942
8.86342	11.2583	11.2583	8.86311	8.33601	13.5642		8.83956	8.25776	8.20378	10.3092	10.8923	19.0808		10.7556	13.9739	10.6725	11.9127	12.6391	18.88		8.31279	8.99512	9.10126	17.7247	7.65934	14.4529
8.36078	10.6093	10.6093	8.66659	8.51856	13.8606		8.70921	8.73372	7.88007	10.5245	10.729	18.1508		9.89006	13.9474	11.4145	12.3046	12.4366	18.7542		8.73655	8.72582	8.95913	18.0516	7.59129	13.829
8.44077	10.911	10.911	8.54364	8.67415	15.2754		8.64588	8.90794	8.69407	10.7218	11.3596	18.1369		10.4378	13.6803	11.9596	12.0172	12.3507	20.7558		8.4962	8.12075	8.5852	18.0894	7.47755	13.631
8.50805	10.4574	10.4574	9.91234	8.43409	14.4073		8.76026	8.60092	9.77269	10.9097	11.121	18.6906		10.2925	14.3212	11.4876	12.614	12.2243	19.0913		8.65538	8.4447	9.10692	17.6693	7.49491	14.8075
8.34281	10.5397	10.5397	9.94118	8.83743	14.2236		8.97402	8.50526	8.34768	11.0928	11.594	18.3541		10.6462	14.4844	11.3657	13.0061	12.6663	19.1189		8.40798	8.50054	8.60153	17.308	8.28802	15.0066
8.59892	11.4359	11.4359	9.40508	8.7832	13.7176		8.66996	8.37827	8.07973	11.0795	11.0144	18.9599		10.6643	14.2288	12.0286	12.86	12.8199	19.8952		8.63575	8.42345	9.35522	17.4761	7.50007	13.0491
8.51896	11.5408	11.5408	9.39028	8.61783	14.1861		9.02085	9.11672	8.67495	10.8359	11.3667	19.0462		10.5843	14.9301	12.3179	13.1652	12.5635	19.6163		8.51666	8.82046	9.63563	18.4654	7.76452	14.9064
8.40287	11.531	11.531	8.505	9.08146	13.5251		8.45175	8.49956	8.12375	10.9353	10.9451	18.8551		10.7028	14.2657	12.1094	13.3914	12.1475	19.8618		8.26628	8.87841	9.25657	17.3958	7.92089	14.7425
8.52711	10.7389	10.7389	9.31879	8.81917	13.9078		8.77157	8.25448	7.9724	11.0823	11.0398	18.474		10.4381	14.7191	11.232	13.2316	13.0679	20.0917		8.57614	8.54577	9.1858	17.7655	7.30913	14.1034
8.55261	10.8018	10.8018	8.79387	8.78221	14.4798		8.41509	7.86583	8.64211	11.0138	11.4092	19.5011		10.6172	13.8532	11.6659	13.1584	12.8669	17.9287		8.46554	8.61511	9.38628	18.805	7.9219	14.8922
8.66844	10.4517	10.4517	9.07431	8.69631	13.2923		8.43511	8.90089	8.64876	11.1776	10.8808	19.193		10.5878	14.5737	11.7917	13.5252	13.1525	18.6497		8.29894	8.47775	9.66215	18.0652	7.72918	14.3334
8.59665	10.5521	10.5521	9.12836	8.84914	13.4033		8.84998	8.67153	8.4114	11.7631	10.821	19.0475		10.9335	14.3231	11.923	12.3374	13.2241	17.517		8.49356	8.30476	9.39482	17.864	7.42619	15.4171
8.56668	10.0549	10.0549	8.75878	8.45502	14.7979		8.90131	8.21687	8.69254	11.2256	10.9973	19.0432		10.8485	14.5053	12.1614	13.2496	12.8814	14.1436		8.27844	8.51809	8.88881	18.666	7.61144	15.728
8.28883	10.4425	10.4425	8.86893	8.44782	14.125		8.70531	8.45012	8.72312	10.9491	11.0108	20.0829		10.7075	14.7055	11.941	12.9141	12.9282	15.5508		8.47949	8.68859	8.7526	17.9433	7.79406	13.2698
8.47464	10.2869	10.2869	9.07069	8.5832	14.6794		8.81214	8.29258	8.48199	12.0074	11.0598	18.7617		10.4312	14.3221	11.8825	12.8784	12.6103	15.3319		8.29965	8.58607	9.60027	17.715	7.51876	13.4828
8.21896	11.081	11.081	9.56606	8.51303	14.139		8.50916	8.46634	8.34599	11.376	11.0089	19.6715		10.7831	14.563	11.0137	13.25	13.0829	13.8569		8.39774	8.22131	9.30126	17.7681	7.91884	14.5695
8.41697	11.0363	11.0363	8.94131	9.36554	14.6909		8.71442	7.9572	8.19302	11.4142	11.0319	19.0127		10.2784	13.4858	11.5883	13.2461	13.3237	14.5745		8.4879	8.50855	8.68201	17.1254	7.92189	14.1001
8.37565	10.9204	10.9204	8.7148	8.47497	15.3075		8.68868	8.48289	8.74996	11.3423	10.7744	18.693		10.6888	14.7068	12.1596	12.4003	12.7634	14.8329		8.25189	8.52608	9.21847	17.5685	8.24137	15.2829
8.45944	10.3807	10.3807	9.23695	8.55463	14.263		8.67805	8.12084	8.5994	10.8171	11.1384	19.7307		10.1303	13.5744	12.0825	12.298	12.4497	12.701		8.35568	8.97332	8.71163	18.0837	7.66507	13.1187
8.74911	10.7633	10.7633	9.52283	8.78001	14.969		9.20926	7.80345	8.6513	11.6376	11.2714	20.3279		10.586	14.52	12.5782	12.6904	13.1504	13.7013		8.34506	8.33396	9.0349	17.3407	8.00311	13.9354
8.54389	10.6663	10.6663	10.0022	8.47164	15.7997		8.39487	8.09173	8.09139	11.1338	11.2158	19.0218		11.0553	14.2445	11.9916	11.9264	12.5152	12.4515		8.45048	8.45165	9.0355	17.2758	7.73676	13.7311
8.39559	10.4634	10.4634	9.04889	8.76973	14.405		9.13457	8.18199	8.39339	11.2424	11.0346	20.5142		10.9281	13.9918	11.7764	12.7429	12.475	14.0665		8.6119	8.68821	8.70082	17.6521	7.6523	13.593
8.69452	11.0668	11.0668	9.08564	8.76171	13.7762		8.54058	8.0907	7.86746	12.1892	10.7501	19.3652		10.6804	14.3891	12.0442	12.0534	12.4623	13.7814		8.15314	9.0513	8.79198	16.8285	7.53937	14.1319
8.32097	11.3104	11.3104	8.95061	8.54097	14.0248		8.79652	7.87638	7.93882	11.3079	10.5251	18.4687		11.0188	15.0641	11.4952	12.7203	12.6709	13.5178		8.52071	8.88218	8.73885	17.5736	7.84349	13.4725
8.3975	11.0135	11.0135	9.14764	8.7101	14.1288		8.60991	8.51499	8.10113	11.1185	11.0786	18.8457		10.2221	14.2241	12.5354	11.9173	12.3929	12.1294		8.0868	8.58143	8.65938	17.1955	7.974	14.2999
8.37313	10.9353	10.9353	9.53572	8.37914	13.2703		8.63697	8.78351	8.4919	12.0217	11.0525	18.663		10.6566	13.9126	11.3044	12.566	12.9009	12.4468		7.96455	8.64628	8.84108	17.2595	7.59597	14.7103
8.53022	10.7984	10.7984	9.7712	8.43008	13.0507		8.58294	8.83837	8.37996	11.6216	10.3323	19.9746		10.3715	13.7653	11.7805	12.546	12.6115	12.696		7.93739	8.28137	8.89894	17.9139	7.57662	15.0125
8.2694	10.4624	10.4624	10.4708	8.65088	13.7857		8.56142	8.45545	8.00586	12.3284	10.5948	18.6969		10.6471	13.7834	12.1766	13.3214	12.4291	12.3374		8.33637	8.48927	8.81601	17.8136	7.71294	15.6281
8.23717	10.4435	10.4435	9.65779	8.3651	13.8834		8.65307	8.25396	8.53399	12.1863	10.7735	19.1409		10.6819	13.688	11.7972	13.5596	12.2787	14.0478		8.33095	8.84414	8.59545	18.0027	8.07062	15.0274
8.54043	10.4816	10.4816	9.32438	8.81274	13.9156		9.35699	9.05409	8.26359	13.1816	10.6969	18.8901		10.5557	13.2987	11.4827	13.7408	12.3355	13.0247		8.32514	8.62885	8.98462	17.8479	7.7743	14.0224
8.73341	10.3633	10.3633	9.49962	8.37987	13.5647		8.85496	8.42338	7.61223	12.1263	10.4858	19.2094		10.6473	13.4479	12.3461	13.5208	12.5085	11.5773		8.53358	8.44557	8.92119	19.1985	7.57626	14.8217
8.71507	10.3014	10.3014	10.2177	8.69015	14.0248		8.63147	8.53652	8.15767	14.0475	10.9313	18.8148		10.8391	14.2136	12.531	13.164	12.9184	12.3408		8.42153	8.39009	8.58797	18.4741	7.97286	15.9682
8.22891	10.5755	10.5755	9.71291	7.96589	14.2623		8.99015	8.85421	8.46898	13.487	10.6179	18.8521		10.7036	14.2705	11.6563	13.1419	12.2906	12.4883		8.52836	8.68059	8.58064	19.0543	7.6368	14.8685
8.73982	11.0536	11.0536	9.79017	8.11327	13.9897		8.79288	8.3664	8.19745	12.3728	10.853	19.3495		10.6485	14.1685	11.981	12.1711	12.5165	12.4329		8.27943	9.33673	9.39959	17.9197	7.96708	14.5655
8.62065	11.2107	11.2107	10.233	7.83654	14.3725		9.34463	8.53136	8.22038	12.5926	11.01	18.8311		10.7024	13.5493	11.7832	12.5537	12.5168	12.1889		8.51736	9.12001	8.736	18.3419	7.46819	14.8994
8.41485	10.9376	10.9376	10.1432	8.3391	13.5358		9.0034	8.67892	7.93086	12.0285	10.6513	19.3941		10.9761	14.2154	11.6448	12.8423	12.0933	12.391		8.66065	8.79683	9.03263	17.6064	7.8425	15.1392
9.14557	10.8122	10.8122	9.95965	8.30293	13.3339		8.79865	8.63074	8.38547	13.4757	10.835	19.0535		10.6854	14.1304	11.7694	11.9313	12.7382	11.8218		8.31953	8.86508	9.93614	17.6607	7.64595	14.8513
8.57061	10.6325	10.6325	9.99934	8.34607	14.1415		8.57171	8.58198	8.32261	13.2963	10.7147	18.8558		11.4243	13.9971	12.009	12.7378	12.8804	11.6901		8.46675	9.00016	9.55819	17.3624	7.30634	14.9248
8.59861	10.4623	10.4623	10.0501	8.35726	14.3916		8.86826	8.1811	7.80793	13.335	10.5785	18.5401		10.762	14.0574	11.4434	11.5537	12.2193	11.3161		8.43022	8.94834	9.8571	18.075	7.81162	14.3401
8.62609	10.329	10.329	9.12757	8.79281	13.5767		8.82974	8.55891	8.09253	13.4974	10.6508	18.6624		10.7012	13.7226	11.3625	12.861	12.9716	9.84418		8.49986	8.65864	8.7323	17.9136	7.62815	14.808
8.59577	10.6648	10.6648	9.38328	8.42867	13.7255		8.9752	8.7907	8.43537	13.3074	10.6389	18.8047		10.1746	13.9596	12.2515	12.9134	12.9017	10.1868		8.39591	9.03073	9.55793	18.685	7.25971	15.1327
8.66377	10.3952	10.3952	9.55378	8.98685	13.5933		8.97628	8.27396	7.93824	13.296	10.9625	19.9686		10.736	13.4077	11.7333	13.4728	12.8528	10.1302		8.35859	8.45052	9.38155	18.3202	7.96849	14.8996
8.69018	9.97585	9.97585	10.057	8.29306	13.6679		8.64923	8.89299	8.14711	11.9527	10.6518	19.1095		10.5341	13.8978	11.8317	12.4494	13.0146	10.129		8.44252	9.07649	9.30891	17.2301	7.2581	14.5148
8.47429	10.616	10.616	9.78453	8.74343	13.987		8.7194	8.39365	8.43263	11.9803	10.5756	20.6867		10.2933	13.4469	11.8244	12.4563	13.1309	10.6113		8.95995	9.23754	9.78486	18.2665	7.48862	13.8651
8.74074	10.6788	10.6788	9.45367	8.00125	13.6483		8.70118	8.63839	8.49401	13.582	10.7408	19.5653		10.829	13.6034	11.1744	11.7985	12.5745	12.4845		8.09214	8.78222	9.05213	17.3311	7.62856	14.8041
8.68447	10.406	10.406	9.9746	8.43775	14.4129		8.75068	8.45647	8.23191	12.5154	10.9598	20.9484		10.6027	14.6221	12.4493	12.3737	12.8978	12.8111		8.34517	9.57786	9.36406	17.5112	7.62352	14.8705
8.7906	10.4543	10.4543	9.14178	8.11187	13.0916		8.64149	8.39473	8.56978	11.6934	10.7524	21.5136		10.4716	14.3143	11.8272	12.1391	12.7574	12.4712		8.54486	8.67441	9.10456	17.7406	7.55946	15.3932
8.59608	9.75411	9.75411	9.51234	8.29236	13.6205		8.51869	8.5821	8.25356	12.26	11.4015	21.3701		9.92549	14.0006	12.2738	12.4424	13.1551	12.932		8.69002	8.89536	9.03507	17.4035	6.99951	15.5403
8.31799	10.0482	10.0482	9.48343	9.08772	13.5559		8.53029	9.26118	8.28884	12.9088	10.7837	19.6998		11.456	14.4888	11.6428	12.2461	12.6926	12.2908		8.50664	8.49834	8.86047	17.8638	6.96502	14.2818
8.62232	9.63567	9.63567	9.3548	8.29525	14.4503		8.69669	8.51902	8.23374	12.4355	10.6367	19.8313		10.6616	13.967	11.851	12.379	12.3509	13.0277		8.33233	8.66184	8.42409	18.3315	7.62557	14.3299
8.5274	10.0608	10.0608	10.0259	8.19846	13.684		8.58422	8.73678	8.36386	11.5021	11.1373	21.1243		11.4178	14.41	11.2154	12.2423	12.3016	12.4854		8.69945	8.78992	8.99938	17.5022	7.26188	14.4637
8.62834	9.99134	9.99134	9.66408	9.05614	14.9718		8.82291	8.65798	8.43594	12.1492	10.9776	20.6966		11.8281	14.3106	12.3912	11.899	12.6412	12.4353		8.47096	8.95367	9.0715	17.1029	7.31296	15.103
8.55447	10.4531	10.4531	10.0839	8.66522	15.6054		8.73181	8.66222	9.09051	13.3468	11.2309	20.6279		10.736	14.5437	12.2193	12.9915	12.2537	12.3971		8.63239	8.4273	8.73028	17.5029	7.07519	14.8489
8.50314	9.95846	9.95846	9.68825	8.58629	14.527		8.48777	8.8822	9.42247	13.3852	11.1589	19.8985		11.0197	14.4163	11.5284	12.5387	12.4837	12.6843		8.36856	8.28639	8.82962	17.0589	7.34527	13.3404
8.35786	10.1408	10.1408	9.33684	8.52025	14.189		9.32186	7.85349	9.12596	13.2788	11.0029	19.8918		10.2229	14.22	12.2127	12.1584	12.4541	11.3963		8.38529	8.8072	8.98231	17.5408	6.94915	14.4081
8.51748	9.93442	9.93442	9.57708	8.40679	12.9732		8.83962	8.37431	8.83893	12.7929	10.7112	19.6627		10.7521	13.3172	12.6199	12.7105	12.161	12.3397		8.28982	9.07873	8.89259	17.5675	7.60606	15.2522
8.45874	10.4629	10.4629	9.44792	9.58264	13.4612		8.56272	8.92651	8.67387	13.5477	10.8853	19.8449		10.2756	14.0337	11.6412	12.2637	11.8975	12.1403		8.58445	8.47332	9.18035	16.8865	7.2373	14.9151
8.5174	10.087	10.087	9.5156	8.8063	12.832		8.73517	8.20377	8.94608	14.0811	11.0521	20.819		10.4144	14.0337	12.2386	12.0073	12.6024	12.1063		8.79312	8.62911	9.10146	17.8973	7.73155	13.766
8.58965	10.0702	10.0702	9.65136	8.70397	14.995		8.61969	8.05655	8.55542	13.8618	10.7258	20.2781		11.1752	13.7918	12.4452	11.8962	12.4314	12.7987		8.78497	9.07168	8.84455	17.0889	8.22597	14.0768
8.62965	10.4842	10.4842	9.97157	8.14242	14.5357		8.52491	8.13775	8.9619	13.0385	10.8829	21.2932		10.6401	13.5914	12.3196	12.6148	12.7045	12.551		8.08224	8.48577	9.35578	17.7046	7.29319	14.5567
8.6011	9.97398	9.97398	9.59607	8.40913	14.9844		8.55245	8.44491	8.72061	12.9072	11.2971	20.802		10.9742	13.8706	12.312	12.3282	12.1802	12.4476		8.45627	8.75456	9.06639	18.4403	7.6452	14.6598
8.65761	9.41122	9.41122	9.26129	8.86957	14.2824		8.90422	8.7329	9.15577	13.6186	11.0853	20.035		10.0147	14.0426	12.0908	12.8375	12.2247	13.075		8.30634	8.84763	8.9685	17.9464	7.10216	15.86
8.57241	8.82606	8.82606	10.0494	9.12297	14.1699		8.43703	8.72278	8.98963	13.4607	11.2357	20.1004		10.4695	13.9876	11.8268	12.6542	12.3164	12.9475		8.46836	8.71378	8.95247	18.3434	7.21162	15.4429
8.41074	9.37197	9.37197	10.0194	8.52475	15.4618		8.9586	8.95021	8.77422	12.9727	11.2684	20.0931		10.7928	13.5202	11.9354	12.524	12.4243	13.0775		8.33536	8.74767	9.02859	17.834	7.31303	15.8721
8.21677	9.929	9.929	9.12434	8.35596	15.5146		8.92846	8.24512	9.15305	12.2168	10.9116	20.0178		10.9384	13.8036	12.384	12.9655	12.6354	13.6826		8.34605	9.30334	8.86767	18.0502	7.38361	16.0475
8.60269	9.7055	9.7055	9.91957	8.75325	14.8534		9.20503	8.68117	9.06799	12.5073	10.8155	19.819		10.523	13.9598	11.8666	12.72	12.3828	12.2094		8.36844	8.70174	9.12276	17.7581	7.03836	15.1248
8.59197	9.51207	9.51207	8.99686	8.64839	15.4494		8.89483	8.59935	8.68777	12.4981	10.9946	20.444		11.0356	13.8827	12.5555	12.5026	12.3169	12.7444		8.63536	8.76522	8.92799	17.9273	7.6878	14.2288
8.16257	9.63258	9.63258	10.0373	8.39486	15.0288		8.62569	8.12776	9.05616	13.3487	10.5066	19.9441		10.5052	13.7101	12.1806	12.511	12.0114	12.3021		8.5009	9.06062	8.93792	18.6058	7.47543	15.5866
8.4882	9.70695	9.70695	10.3373	8.94417	14.8723		9.24885	8.7628	8.6157	13.2313	10.8267	20.8814		10.4221	13.2629	12.5303	11.9657	12.2513	12.0125		8.67794	9.56017	9.09731	18.1249	7.68205	14.8527
8.66783	10.0634	10.0634	9.97381	8.44728	13.9582		9.13909	9.1075	8.73538	12.959	11.0392	20.2649		11.7011	12.7784	12.157	12.7615	12.3408	11.8462		7.85193	8.86416	8.47421	17.8564	7.39377	16.367
8.5219	9.24894	9.24894	9.93512	8.23348	14.9752		8.81261	8.27142	9.02253	13.8411	11.2672	20.4775		11.4719	13.5745	11.9846	11.9493	12.7644	12.6448		8.31351	8.77538	8.70799	18.5096	7.20913	16.3093
8.72894	10.3088	10.3088	10.3134	8.39141	14.7809		8.61514	8.9999	9.11906	13.4905	10.7103	19.7007		10.788	13.8334	12.557	13.0791	12.2967	12.1213		8.26833	8.78741	9.04537	17.2433	7.3064	15.7067
8.78388	10.2421	10.2421	10.1568	7.91716	14.9661		8.90702	8.64018	9.27816	12.1363	10.8418	19.8974		10.7718	13.455	12.2964	12.5996	12.5074	12.3895		8.41121	8.77205	8.86376	17.9746	7.25675	15.1597
8.55632	10.0142	10.0142	9.89768	7.7978	14.7566		8.82363	8.73414	8.94482	11.8649	10.9283	19.392		10.742	13.9844	11.662	12.5311	12.5109	12.3127		8.6679	8.6205	9.0632	17.9895	7.57143	15.1341
8.41404	10.2672	10.2672	9.93494	8.19446	14.5649		8.82851	7.92786	9.07664	12.9166	11.0897	20.8032		10.4731	13.4917	12.2238	12.9461	12.164	13.2007		8.41308	8.83389	9.0655	18.2699	7.06771	15.4327
8.52756	10.4097	10.4097	9.24587	8.18724	13.4174		8.61489	8.42315	8.87699	12.4815	11.1292	20.7774		10.9583	14.303	12.5739	12.407	12.2345	12.6355		8.577	8.6076	10.1492	17.9166	7.3404	14.6749
8.59436	9.97313	9.97313	9.30449	8.09687	14.9641		8.94512	8.53462	9.24192	12.5585	10.827	19.7804		11.1093	13.666	12.0835	12.7618	12.3099	13.0188		8.70225	8.44844	8.88689	17.1017	7.11257	15.9707
8.82584	9.46804	9.46804	9.60059	8.36977	14.0103		8.69389	8.1665	8.6246	12.6254	10.6154	18.4736		10.9391	14.7116	11.3952	12.2916	12.3744	12.3782		8.54851	8.54226	9.11556	17.9612	7.0289	15.1709
8.50119	10.0976	10.0976	9.5951	8.54147	14.8889		8.67298	8.34095	9.01013	12.7629	10.8061	18.5488		11.2739	13.8515	11.8512	12.0798	12.7322	12.7338		8.62572	8.87726	8.66848	17.9761	7.43726	15.8009
8.42678	10.2588	10.2588	9.21675	8.8009	14.084		8.91885	8.63944	8.50806	12.8776	11.0084	19.9118		10.3486	13.4464	12.0372	12.2915	12.6066	12.1549		8.71026	8.48918	8.49703	17.4174	7.30075	15.0883
8.38309	10.5692	10.5692	9.32398	8.10103	11.8627		8.84951	8.65035	8.93156	13.3094	11.2022	18.7026		10.9882	13.5669	12.2046	12.6111	12.3713	11.8776		8.68874	8.94115	8.958	18.2423	7.6835	14.6806
8.63929	10.0765	10.0765	9.46117	7.8458	13.5994		8.96831	8.67702	9.12753	12.234	10.8709	18.8161		11.2373	13.7348	11.8658	12.6041	12.7023	11.4894		8.7001	8.64773	9.07491	17.094	7.11659	15.791
8.2719	10.6246	10.6246	9.19309	8.22421	14.3422		8.85199	8.93988	8.90936	12.4441	10.4224	19.5115		10.481	13.9775	11.6203	12.761	12.656	12.1642		8.21648	8.51273	9.77013	16.7107	7.27146	14.9675
8.33888	10.8063	10.8063	9.62317	7.9234	15.1794		9.06811	8.39691	8.60642	13.4177	10.5917	19.5858		10.814	13.8548	11.748	12.5824	12.6269	11.6363		8.35027	8.0292	8.84754	17.8726	7.18105	15.3396
8.63309	10.9241	10.9241	9.70957	8.00453	13.4856		8.80348	8.0335	9.10844	12.5973	10.3174	19.3522		10.7292	13.8542	11.8603	12.1482	12.483	11.2502		8.58193	8.91169	8.61325	17.2518	7.24484	14.9811
8.6077	10.9904	10.9904	9.40972	8.36764	14.5488		8.77773	8.5576	9.2312	12.3178	11.1224	19.9782		10.9382	13.8721	12.0994	12.2113	12.4451	12.4469		8.7538	8.78431	9.23832	17.4096	7.26635	14.5807
8.44125	11.1412	11.1412	9.04834	8.30931	14.0347		8.50044	8.73214	9.22301	12.6217	11.1656	19.1754		10.6679	13.7969	12.5115	12.436	12.6018	12.3604		8.30258	8.77743	9.0309	17.3418	7.69947	14.9098
8.19144	11.2897	11.2897	9.76286	8.29859	13.4601		8.65704	7.83026	9.22083	12.3237	11.2401	19.3042		10.5536	14.872	12.1424	12.1988	12.6317	12.828		8.59424	8.57786	9.44117	18.2433	7.70601	15.2192
8.59748	11.8956	11.8956	9.69438	8.37437	14.7095		8.69981	7.92746	8.98914	13.0383	11.2806	19.783		10.3687	14.0604	11.4291	11.8338	12.9396	12.36		8.60895	8.79716	9.08408	17.1957	7.74469	14.9609
8.4972	11.0874	11.0874	9.65032	8.14805	13.2475		8.52412	8.81825	9.18072	11.9113	11.4476	19.4962		10.7871	14.6227	11.7079	12.5746	12.6287	12.1183		8.58009	8.52906	9.03377	18.0766	7.08228	14.805
8.12284	10.485	10.485	9.83802	8.55297	14.0871		8.9004	8.47633	8.48944	13.3598	10.5508	18.9059		10.7881	14.012	12.133	12.2497	13.0482	12.013		8.15658	8.42671	9.38691	18.2421	7.78835	14.301
8.57271	11.2499	11.2499	10.0018	8.36351	14.3417		8.80459	8.98967	8.78588	12.8588	10.9108	18.6089		10.7026	14.7669	12.2009	12.0289	12.9501	12.867		8.46005	8.32592	9.2435	17.4058	7.57834	14.1217
8.51749	10.7795	10.7795	9.79928	8.45878	13.8972		9.00975	8.51367	8.87893	11.9105	10.6078	19.5292		10.3526	15.2685	11.7263	12.72	12.7523	12.0627		8.69023	8.84856	8.96603	17.8159	7.2819	14.2166
8.23862	10.8032	10.8032	9.388	8.18142	14.1082		9.39801	7.93218	8.46987	12.2578	11.0064	18.953		10.7293	14.7872	12.2903	12.8589	12.7037	11.7272		8.09621	8.57168	9.21463	18.8293	7.74827	14.9129
8.35991	10.6268	10.6268	9.28988	8.61633	13.7647		8.80171	8.11957	8.95945	12.2854	10.8255	18.9287		10.378	14.7522	12.119	12.944	12.8911	12.0114		8.59129	8.54917	9.17899	18.1869	7.28537	14.893
8.50487	10.3814	10.3814	9.5952	8.07554	13.4963		8.99312	8.25333	9.05098	12.5095	10.735	18.4915		10.516	16.1833	11.3541	12.6082	12.7003	12.0021		8.27672	8.76289	8.90333	18.0666	7.8543	15.1014
8.57565	10.8069	10.8069	10.3642	8.60079	13.699		8.91759	8.68552	8.65338	13.0518	10.5585	18.9562		10.661	15.5837	11.7496	12.0536	12.3053	12.2375		8.61613	8.82654	9.44241	18.0501	7.55519	14.921
8.67974	10.3276	10.3276	10.0274	8.28847	14.4943		8.70331	8.10721	8.77726	12.0046	11.2718	20.2774		10.0581	15.4356	12.3522	12.1231	13.0071	11.7308		8.72616	8.78382	9.12308	18.344	7.3826	13.9947
8.35216	11.1298	11.1298	9.23895	8.19957	13.5859		8.83635	8.2372	9.26071	12.7152	11.0222	19.6398		11.0606	15.8016	11.7918	12.2373	12.9825	12.3092		8.41319	9.05674	8.86984	18.0212	7.523	14.8304
8.7675	10.5799	10.5799	9.56397	8.00761	13.7499		9.16319	8.3981	8.48626	12.6761	10.9793	19.6693		10.7606	14.9321	12.0589	12.8929	13.0305	12.0328		8.33808	8.67679	8.88784	18.5341	7.0947	15.74
8.31429	10.5557	10.5557	9.46873	8.17594	15.6031		8.68532	8.33619	8.98111	12.6743	11.2718	18.3248		10.7746	15.5415	12.2168	12.6865	12.2975	12.0595		8.59273	8.6631	8.90499	17.893	7.20913	14.8824
8.73037	10.7383	10.7383	10.1968	8.44952	14.7165		8.9451	7.94742	9.68966	12.2016	11.1185	19.0443		10.8655	14.867	12.3716	12.8886	12.26	13.3117		8.8145	8.54894	8.73605	18.2757	7.28105	16.5684
8.79124	10.8524	10.8524	9.25621	8.26848	14.1646		8.54215	8.17256	9.3809	11.5202	10.9994	18.7845		10.8581	14.0344	12.4915	13.0121	12.813	12.6854		8.6556	8.20301	9.67823	18.0398	7.37393	15.7196
8.51093	10.6859	10.6859	9.27626	8.57969	15.0655		8.64601	7.99501	9.05762	11.7779	11.0831	18.6743		11.0985	14.9178	11.3426	12.5601	12.6886	11.5009		8.52194	8.57103	8.94699	18.1348	7.44181	15.8755
8.34326	10.8308	10.8308	9.35757	8.30078	14.178		8.96557	7.94772	8.96808	12.1154	11.0318	18.6348		11.2915	15.1251	12.3987	12.7195	12.4879	11.8024		8.41468	8.66642	9.06736	18.8269	7.04399	15.1418
8.51091	10.4545	10.4545	10.5106	8.35	14.4146		8.51644	7.5998	9.05022	12.1161	10.998	19.7324		10.8093	14.1758	12.2099	12.3923	12.6989	11.7269		8.60262	8.36054	9.13239	17.8188	7.45542	14.7019
8.40185	9.69966	9.69966	9.59197	8.12804	15.0407		8.38499	7.91206	9.20223	12.3574	10.9785	19.2173		10.4229	13.9354	11.7855	12.7454	12.4632	12.0316		8.70899	8.62398	8.93777	18.4833	7.2721	13.1754
8.53879	9.75339	9.75339	9.40893	7.81825	12.7953		8.43398	7.81112	9.35118	12.3618	10.8827	19.4358		10.7939	13.4355	12.0751	12.6818	12.5072	12.9952		8.48382	8.60981	9.03311	18.5333	7.11317	14.5754
8.38874	10.7947	10.7947	9.71959	7.27034	14.124		8.41623	7.94575	8.57292	11.8672	11.1419	19.556		10.5629	14.1386	12.3216	12.4164	12.2282	12.1046		8.98493	8.80395	9.03855	18.7492	7.22027	13.6153
8.63295	10.7106	10.7106	10.3078	7.8161	14.0078		8.55082	8.29999	9.10801	12.2395	10.8901	20.4283		10.482	14.2339	11.8716	12.2455	12.2716	12.0466		8.20814	8.49002	9.76886	17.7895	7.43228	16.5191
8.44182	10.6932	10.6932	9.29203	7.72835	14.7599		8.72451	7.88031	9.13946	12.3575	11.0127	21.0852		10.7047	13.9146	12.0221	12.6153	12.579	12.3519		8.67238	8.58131	9.74407	17.7667	7.65564	15.0804
8.37333	10.333	10.333	8.94293	7.5975	15.0158		8.95581	8.20216	9.22467	11.9308	11.1302	19.2728		10.8849	14.7356	12.4536	12.1696	12.7399	12.5753		8.6002	8.8407	9.30931	18.7472	7.46462	15.0515
8.60101	10.3673	10.3673	9.39516	7.14456	15.3567		8.71226	7.82497	8.90816	12.7556	10.5239	18.6004		10.5737	13.7551	12.5862	12.6638	12.1802	12.1538		8.68918	8.74713	9.83897	18.6803	7.6646	15.2153
8.19708	10.7315	10.7315	9.9653	7.35962	15.281		8.6858	8.63285	9.31878	12.6568	11.2498	20.3691		10.8206	14.8012	12.6445	12.4976	12.5992	12.6956		8.61971	8.65913	9.27697	18.403	7.65186	15.8469
8.51043	10.8754	10.8754	9.32076	7.42933	13.3342		8.64848	8.48776	8.94632	12.5086	11.4849	20.6872		11.2707	15.1511	11.6276	11.7732	12.3618	12.2439		8.38369	8.78423	9.17863	18.0171	7.67737	15.6382
8.40096	10.2088	10.2088	9.59239	8.18456	14.826		8.85195	8.25199	9.59715	12.2476	10.6806	20.7424		10.9682	13.8287	11.9987	12.3797	12.097	12.3049		7.93073	8.81722	8.37111	18.9061	7.21402	15.6137
8.72222	10.6365	10.6365	9.86808	7.43532	13.9851		8.835	7.76197	9.01228	11.9703	10.9123	19.8902		10.734	13.3394	12.3462	12.4379	12.552	12.9548		8.59096	9.06167	9.50094	17.9281	7.45336	14.6507
8.49832	10.4894	10.4894	9.60101	6.97887	14.6112		8.60058	8.01544	9.0129	12.2941	10.9401	20.6971		10.8848	14.2708	12.389	11.4518	11.948	11.8983		8.23483	8.31611	9.43586	17.6684	7.28706	15.735
8.72847	10.0834	10.0834	9.39475	7.77173	14.6254		8.92846	8.1398	9.3224	11.7828	11.2074	18.9311		10.9097	13.2995	12.3867	11.7451	12.5083	11.8257		8.13143	8.99206	9.08792	17.5545	7.56209	14.3573
8.5438	10.2586	10.2586	9.38343	8.00385	15.5846		8.80319	8.53427	9.15558	11.7845	11.0221	18.9019		10.5057	13.4875	12.3771	12.3653	12.3978	11.354		8.59898	8.55091	9.10647	18.4595	7.56014	14.3886
8.5729	10.5895	10.5895	9.09033	7.56971	14.787		8.62784	7.83067	9.33212	12.4464	11.4337	19.8031		10.9995	14.0221	12.0633	11.5537	12.2025	11.5256		8.75736	8.73604	8.94505	17.1599	7.70476	14.5799
8.50013	9.76595	9.76595	9.47642	7.57153	15.5111		8.81212	7.63249	9.11576	12.5251	10.7874	19.4585		10.579	14.7533	11.5342	11.912	12.65	12.3978		7.98886	8.7901	8.86254	17.6993	7.2655	16.8858
8.65098	10.4668	10.4668	9.32665	8.02003	14.0043		8.84129	8.14162	9.20351	12.1306	10.9189	20.879		11.0367	14.0183	11.8297	11.8721	12.6818	11.9192		8.58833	8.45171	9.0142	17.2917	7.40406	16.1123
8.74782	10.047	10.047	9.45065	7.82506	15.2074		8.58797	7.81768	9.13354	11.4715	10.9203	19.4878		11.1671	13.7487	12.1717	11.6124	12.3729	12.1545		7.92548	8.88228	8.9701	18.4482	7.30174	14.7736
8.32342	10.2115	10.2115	9.28092	7.92941	15.4672		8.60129	8.14758	9.60861	11.9252	10.7627	20.989		10.9289	14.0485	11.9244	12.1495	12.5256	11.3681		8.22453	8.45309	8.92934	17.7502	7.36246	14.9751
8.68724	10.2149	10.2149	9.89734	7.78622	15.842		8.43598	8.20538	9.00099	11.7873	11.0882	20.4355		10.5847	14.2563	11.9738	11.3096	12.2696	12.0771		8.45095	8.87065	9.13817	17.6876	7.45801	14.8888
8.63774	10.365	10.365	9.28143	7.51815	15.3454		8.70119	7.89452	8.993	12.0963	10.762	19.0549		10.9503	14.0568	11.804	12.4223	12.4647	11.9977		8.4392	8.53991	9.21705	18.0301	7.67261	14.2201
8.57213	10.8424	10.8424	9.88549	7.10072	15.5261		8.54291	8.133	9.08648	11.4406	11.1627	19.9204		11.4714	14.2991	12.0311	11.7383	12.8383	12.0473		8.41295	8.47383	8.87389	18.281	7.40357	15.1315
8.32478	11.2115	11.2115	9.62166	7.80129	14.6029		8.44116	8.36652	9.29572	11.415	10.8232	20.6566		10.8843	13.5797	11.6849	11.1672	12.5031	11.9694		8.65149	8.29319	8.85268	18.0392	7.53727	15.2174
8.59156	10.4938	10.4938	9.47865	6.80713	13.943		8.51928	7.83672	9.17908	12.2445	10.965	23.265		11.3977	13.2805	11.9538	12.2348	12.597	11.8839		8.69886	8.25867	9.26755	18.3902	7.35545	14.8512
8.41887	10.6627	10.6627	9.73354	7.69383	14.4816		8.69323	8.25419	9.2346	11.4712	11.352	22.4009		11.211	13.4955	12.0998	11.8775	11.9919	12.1768		8.47795	8.83378	9.61957	17.1425	7.50814	14.5958
8.40374	10.539	10.539	9.35531	7.75388	15.1103		8.72668	7.4755	9.23414	11.2756	10.7155	21.9647		10.5324	14.1873	12.4169	12.057	12.3216	12.0651		8.63486	8.58211	8.91958	17.7674	7.65901	14.2299
8.84496	10.8931	10.8931	9.16706	7.12849	15.3491		9.0077	7.88714	8.98344	11.4705	10.6626	21.4271		10.6277	13.4552	11.6667	11.955	12.0487	12.1136		8.60729	8.78923	8.26608	17.5335	7.08024	14.628
8.55663	10.9558	10.9558	9.30893	7.48843	14.3017		8.4855	8.37584	8.97344	11.5193	11.2616	21.1229		10.8153	13.8848	11.8837	12.232	12.5595	11.476		8.43166	8.83454	8.65557	18.4633	7.91312	13.252
8.49754	10.411	10.411	8.65301	7.07793	13.8161		9.02451	8.47143	9.02333	12.1883	11.0596	20.5101		10.9212	14.1536	12.2963	11.7844	12.1034	11.5082		8.68535	8.40815	8.77918	17.7763	7.4465	15.2262
8.52105	10.4734	10.4734	9.94319	7.18379	15.3316		8.86672	8.05086	8.70417	12.2499	11.2074	21.4652		11.0443	13.8526	11.7417	11.6308	12.2569	11.9786		8.54392	8.68982	8.47426	17.562	7.46328	14.7576
8.69797	10.1323	10.1323	10.2596	7.7352	15.5479		8.51533	7.79888	9.37173	11.534	11.2861	20.8872		10.5192	14.3146	12.4816	11.5422	12.1377	11.6347		8.73341	9.01708	8.68591	17.3938	8.02881	13.67
8.4179	10.4255	10.4255	10.3769	7.43495	14.2415		8.70602	8.21069	9.08263	13.013	11.2462	20.334		10.9766	13.6085	12.254	11.9087	12.1373	11.7409		8.34104	9.19612	9.48612	18.1675	7.83343	13.9301
8.52551	10.245	10.245	10.236	7.1211	14.483		9.00366	8.64963	8.641	11.2088	11.3792	20.8489		10.3918	13.9868	12.3401	11.6629	11.8521	12.0276		8.76918	8.57597	8.68358	17.5208	7.58196	15.18
8.42692	10.2649	10.2649	10.2133	7.41767	14.3181		8.82665	8.17539	9.51314	11.5235	11.1723	21.5675		10.469	14.0318	12.4611	11.4764	11.917	12.7159		8.51103	8.6033	9.76993	17.9149	7.38669	14.0734
8.8999	10.4772	10.4772	10.6782	7.46572	15.1505		8.66887	7.96147	8.59973	11.5555	11.1791	21.6969		10.7862	14.0368	11.7405	12.105	12.2289	12.463		8.48559	9.39786	9.33594	17.7439	7.811	14.7638
8.58862	10.679	10.679	10.5945	7.5463	14.0219		8.8689	8.28819	9.04965	11.4264	11.2939	21.9835		11.0061	13.8423	12.2857	11.7476	12.0989	10.4263		8.45629	8.86966	8.73353	17.575	7.6287	15.3194
8.54804	10.4581	10.4581	9.81599	7.82463	15.43		8.61444	8.02637	9.23326	12.4672	10.8184	21.5216		10.6342	14.4714	12.8129	11.849	12.1166	12.3778		8.24303	8.76775	8.83276	17.8764	7.50018	14.557
8.59692	9.7886	9.7886	9.91761	8.19747	15.1503		8.727	7.84232	9.30336	12.6005	11.0809	22.0404		11.0199	14.1401	12.8195	11.8637	11.7966	12.3654		8.67558	8.79208	9.44155	17.565	7.81648	15.0586
8.61123	11.2346	11.2346	10.9314	8.42093	15.4712		8.56367	8.46314	8.8576	11.7777	10.7345	22.3138		10.7214	13.9468	12.4496	12.4188	11.4456	11.3024		8.4537	8.92489	9.14165	17.3178	7.73302	15.9924
8.21212	11.4102	11.4102	10.3477	8.77208	14.6161		8.83551	9.07338	9.08596	12.6361	11.0035	20.3879		11.0133	14.4871	12.3734	11.8143	11.6199	12.0318		8.34923	8.76661	8.98336	17.8813	7.32447	15.4039
8.88892	11.2832	11.2832	9.71606	7.47735	13.2673		8.62537	8.24912	8.7516	12.5178	11.0878	20.0475		10.8749	13.7045	12.3043	12.5805	11.6794	11.8174		8.46683	8.83815	9.12106	17.3908	7.46765	15.0299
8.44357	11.5351	11.5351	9.4576	8.51079	14.315		8.73868	8.36711	8.48181	12.4081	11.3089	20.5221		10.6397	13.7151	12.0428	11.6725	12.1883	12.2374		8.30597	8.69356	8.69955	17.3869	7.50081	13.8271
8.72328	11.3581	11.3581	9.84751	7.90659	12.4075		8.36336	8.50779	8.53233	11.8136	11.1128	20.2752		10.8216	13.758	12.0865	11.9342	11.9158	12.3715		8.76006	8.79431	8.54203	17.6701	7.65214	15.2388
8.80827	11.4681	11.4681	9.74944	7.56304	15.3959		8.56741	8.55681	8.88497	11.988	11.4315	20.7013		10.7774	13.3966	12.0567	11.8831	11.5116	12.3334		8.67577	9.07306	9.13795	17.7762	7.32717	14.0507
8.49489	11.0319	11.0319	10.1421	7.62476	15.7815		8.60638	8.36433	8.47604	12.3282	11.1834	20.5852		10.5435	14.3324	11.6611	11.686	11.8349	12.2373		8.77241	8.77893	9.12287	17.7985	7.95355	12.6516
8.35453	11.5722	11.5722	9.84349	7.68167	14.3658		8.46339	8.57746	8.92095	11.7017	11.3106	20.4267		10.8168	14.3675	11.6773	11.987	11.458	12.6043		8.70174	9.63208	9.17426	17.7514	7.72065	13.8945
8.4759	11.5517	11.5517	9.68481	7.27579	14.4926		8.47633	8.5884	9.03084	11.5987	10.9577	20.8326		11.2377	14.5229	12.1981	11.4385	11.3653	12.3968		8.5196	8.68215	9.4932	17.3377	7.35943	14.0868
8.51983	11.4128	11.4128	9.6009	7.54338	14.7569		8.67149	9.18613	8.55081	11.501	10.5231	19.2241		10.9614	14.2835	11.8748	12.4721	12.1997	10.5455		8.27365	9.44892	9.72551	16.9358	7.87554	14.0508
8.64267	11.5676	11.5676	10.4138	7.31669	14.555		8.72838	8.65828	9.25517	11.9034	10.994	20.0034		11.1985	14.062	12.1167	13.205	12.1693	10.7971		8.65474	8.7194	9.05011	17.8531	7.92844	13.009
8.51837	11.0722	11.0722	10.6677	7.74258	15.5762		8.83397	8.69715	8.78165	11.9511	11.1572	18.7031		11.1491	14.536	12.0713	11.7937	11.3803	10.7555		8.75743	8.27119	8.92266	18.134	7.4375	12.5804
8.49289	11.4888	11.4888	9.60064	7.47448	15.4771		8.58416	8.77553	8.68807	11.6973	11.3617	19.3401		11.3685	14.0562	12.1612	11.6549	12.0099	10.1422		8.52736	8.33581	9.21018	18.166	7.49124	14.7762
8.46904	11.5221	11.5221	9.19423	7.06626	15.3977		8.75395	9.06345	8.98695	11.1817	11.0696	19.1854		11.5555	13.7917	11.8181	11.4627	12.4524	11.4383		8.40328	8.76357	9.02025	17.4599	7.62991	13.6497
8.33555	11.3108	11.3108	9.68509	7.5215	14.9735		8.64614	8.72144	9.36126	11.6072	11.3312	19.3666		10.863	13.9074	11.8829	11.7697	12.2717	10.1488		8.57812	8.92073	8.98457	17.0711	7.38066	12.4314
8.69828	11.1092	11.1092	9.58437	7.44027	14.2113		8.35118	8.46698	8.87196	12.0055	11.099	19.6536		11.144	14.3609	12.3637	11.3199	12.7725	9.97166		8.61397	8.92229	8.9098	17.1535	7.39118	13.7902
8.79235	11.5755	11.5755	9.99032	7.5094	14.8947		8.63097	8.53892	9.2915	11.5263	10.9255	20.023		11.1599	14.1359	11.8905	12.0962	12.4661	9.68654		8.60512	8.84169	9.54487	18.1253	7.33979	12.1803
8.51941	11.6982	11.6982	9.31273	7.63745	13.0307		8.54064	8.7027	9.23423	11.3973	10.0501	18.9673		11.0034	13.7478	12.1158	11.4067	12.4842	11.1832		8.61966	8.65572	8.68213	18.2601	7.55031	12.6187
8.56665	11.6078	11.6078	9.62374	7.26439	14.1803		8.55638	8.60097	8.98027	11.068	10.1832	20.2002		11.2478	14.6237	12.6028	12.0082	12.7424	10.4341		8.50123	9.07286	9.03704	17.2218	7.57143	12.666
8.13158	10.7542	10.7542	9.48631	7.19763	15.2279		8.3312	8.82675	8.62757	12.3301	10.6779	20.651		11.3576	14.2237	12.0635	11.7223	12.4452	12.0354		8.54483	9.26407	8.96475	17.8876	7.55165	12.5929
8.73066	10.8847	10.8847	9.94157	7.03627	14.2136		8.58618	9.33508	9.38566	11.5497	10.7047	19.5072		10.8219	13.8533	11.9121	11.1761	12.4863	11.7281		8.51599	8.70339	9.03016	17.9396	7.15108	13.0496
8.54243	11.3045	11.3045	9.54139	7.23312	13.7525		8.54615	8.99188	8.79241	12.0707	10.9191	19.9461		11.1703	13.9565	11.9502	11.5977	12.2635	11.9204		8.62928	8.75439	9.03586	17.1529	7.1438	12.4256
8.74809	11.4452	11.4452	10.3094	7.24167	15.5082		8.28939	8.9906	8.97737	11.9035	10.4976	20.3883		10.974	14.2371	11.4335	11.5183	12.0757	11.6984		8.59168	9.16207	9.35203	17.1653	7.62845	12.4653
8.6367	11.6397	11.6397	10.3551	7.49178	15.9622		8.33123	9.04203	8.88993	11.5799	10.5905	21.4679		10.5885	14.115	12.3374	11.0761	11.9084	11.9932		8.80474	8.68197	9.28634	17.4567	7.56419	11.7804
8.56554	11.1654	11.1654	9.97538	7.70209	14.835		8.42303	9.30454	9.51736	12.1724	10.0139	20.929		10.8497	14.3074	11.9488	11.4933	12.6201	11.6871		8.36656	8.34912	9.46231	18.7091	7.8973	12.7032
8.76626	11.463	11.463	9.10436	7.92146	14.856		8.27171	9.70339	8.92818	11.347	10.7112	21.0512		10.6735	13.5475	12.6372	11.5831	12.8013	12.092		8.65282	8.77167	9.48426	18.1001	7.90325	11.6503
8.51792	11.6156	11.6156	9.48456	7.25203	15.3477		8.43501	9.68461	8.83562	11.8889	10.6127	21.1328		11.2436	13.4791	11.9763	10.7263	12.5252	11.485		8.38745	8.63614	8.7885	18.6614	7.15233	11.9219
8.07966	11.5481	11.5481	10.4578	7.60496	15.2321		8.27981	9.64425	9.36099	11.9432	11.1527	20.8979		10.3312	13.9062	11.8726	12.0956	12.3817	12.0916		8.30554	8.08278	9.21239	17.9346	7.60389	11.0217
8.30401	11.4209	11.4209	9.53919	8.18792	15.8545		8.51208	9.01175	9.34	13.1376	11.0539	21.2048		10.3601	14.3142	12.5882	11.1332	12.7577	12.5688		8.44779	9.04517	9.31981	17.0777	7.73528	12.7718
8.40782	11.0931	11.0931	10.1995	7.64768	15.481		8.34133	9.79196	9.11043	12.594	10.9961	21.4684		10.4443	13.7027	12.3968	10.7857	12.1344	12.2512		8.66536	8.54947	8.87525	17.3371	7.28592	12.6926
8.42942	12.2478	12.2478	9.90239	7.33121	14.5544		8.2105	9.4522	9.29487	11.9708	11.1816	20.9736		10.8141	14.0557	12.4614	11.7659	12.6015	10.5747		8.41255	8.48784	8.96521	17.7134	7.99792	12.8912
8.42918	11.2774	11.2774	10.2642	7.33856	14.9988		8.61442	9.94692	9.64625	11.3631	11.0294	20.9523		10.1013	14.4784	11.9899	12.4789	12.8524	11.0572		8.96824	8.39076	9.09676	18.8649	7.22574	12.4933
8.47045	11.3508	11.3508	10.347	7.69341	14.5301		8.24439	9.32732	9.30229	11.7239	10.8735	21.6282		10.6612	14.1464	12.2175	11.5566	12.6945	9.99613		8.34187	8.81399	8.79524	16.8219	7.3085	12.9911
8.4594	11.6032	11.6032	10.511	7.62227	14.1214		8.57961	9.51711	9.75877	11.8524	10.5517	20.8359		10.4971	14.1751	12.6763	11.8404	12.685	9.79217		8.30502	8.0628	9.28952	18.4876	7.46476	11.8631
8.58682	10.1505	10.1505	9.50492	7.61899	12.8572		8.56192	9.28062	9.52775	12.0363	11.147	21.1593		10.4821	14.0392	12.0835	12.1487	12.3033	9.88335		8.20481	8.67107	9.03491	17.1304	7.76725	12.023
8.44608	9.94317	9.94317	8.72826	7.35042	12.8676		9.00349	9.3229	10.0086	11.7367	11.0903	21.2822		10.8623	13.702	12.2152	11.4203	12.4682	10.3819		8.78049	8.46029	9.26202	16.6137	7.55366	12.3303
8.64803	11.446	11.446	9.09678	8.11671	12.3648		8.43733	9.51634	9.44551	11.6248	10.6274	22.245		10.4904	14.2518	12.2822	11.5778	12.302	9.34286		8.11427	8.52165	9.40969	17.4686	7.75042	11.4495
8.51948	10.1154	10.1154	9.24386	7.65638	12.2655		8.34819	9.5578	9.51577	11.6962	10.5301	21.7403		10.9305	14.2763	12.9194	11.4725	12.1808	10.2674		8.51572	8.61604	9.12312	17.7001	7.86332	12.2234
8.50239	10.7164	10.7164	9.21366	8.27039	13.7813		8.47742	9.87768	9.63931	11.6411	10.865	21.6401		11.0485	13.9904	12.158	12.2738	12.0738	10.167		8.52325	9.01343	9.76758	17.3061	7.80605	11.5009
8.26231	10.8132	10.8132	9.17088	7.3376	14.1758		8.41936	9.22477	10.0435	11.3617	10.961	23.3409		10.9445	13.2616	12.4416	11.9424	12.3271	9.59382		8.35662	8.48151	9.013	17.2743	7.50486	12.2967
8.37068	10.667	10.667	9.75072	7.16359	14.8699		8.45067	10.0879	10.3815	12.8814	10.4521	22.2301		10.9797	13.4274	12.3575	11.9089	12.1386	12.1001		8.71558	8.53105	8.7025	17.9286	7.01087	12.5383
8.28484	11.0194	11.0194	9.39067	7.40117	14.8609		8.67093	9.69418	10.2495	11.7813	10.9927	22.9523		10.6138	14.675	12.2332	12.0424	13.0683	11.9246		8.48871	8.96407	8.76524	17.4152	7.24757	12.6413
8.61039	10.6473	10.6473	9.72673	7.8433	14.7234		8.62653	9.85893	9.84632	11.7482	11.3053	21.9544		11.2962	14.0552	12.6807	11.2513	12.3127	12.061		8.67269	8.43569	9.15507	17.6742	7.22889	11.7089
8.52266	11.2204	11.2204	9.69213	8.20371	11.6344		8.64967	9.07015	9.80069	11.8456	10.9315	23.2246		11.3495	13.1059	12.023	11.8624	12.447	11.7755		8.58407	8.59693	8.76795	17.7932	7.64819	11.4656
8.65257	10.6965	10.6965	9.6761	7.60372	12.7767		8.38373	10.427	9.69615	11.5479	11.1276	23.5233		10.9961	13.0601	12.3365	11.2664	12.2984	11.7876		8.65959	9.05844	8.74028	17.5744	7.5069	12.1956
8.11007	10.5931	10.5931	9.52711	7.89719	13.1579		8.29189	10.1722	9.56976	11.5426	10.736	23.9947		11.0101	13.3012	12.0133	11.8822	11.8576	12.6205		8.46425	8.86277	8.79532	17.591	7.30691	13.575
8.69087	10.7281	10.7281	9.36877	7.35575	12.4122		8.2384	9.7161	9.43332	11.7334	11.2961	23.0818		10.3752	13.9573	11.677	11.947	12.5324	11.9233		8.47397	9.06653	8.99839	17.4873	7.29637	12.3404
8.56262	11.0703	11.0703	9.03068	7.38776	12.7207		8.48045	8.68161	9.6131	11.8751	10.4	21.5467		10.2793	13.6754	11.3215	12.5808	11.8042	12.1438		8.47709	9.01748	9.57693	17.3706	7.64372	12.5474
8.3797	10.7393	10.7393	10.1239	7.46313	11.4043		8.40296	9.47435	9.47806	11.377	10.6004	21.7659		10.4247	14.0035	11.9534	12.3282	12.4826	12.053		8.35775	8.35364	9.2789	17.6269	7.32293	11.0487
8.53706	11.036	11.036	10.158	7.58781	12.7088		8.62822	9.54435	9.75779	11.8805	11.1115	21.5385		10.4899	13.3028	11.935	11.884	11.7585	12.0455		8.2486	8.60917	9.17207	16.6373	7.83415	11.9478
8.60162	10.6325	10.6325	9.73042	7.63154	13.9742		8.70691	10.0327	9.64777	12.1992	10.7793	21.1105		10.8019	13.6937	11.8478	12.0575	11.9378	11.0589		8.37304	8.63279	9.13279	17.7344	7.29555	12.2434
8.53936	11.2618	11.2618	9.50387	7.91775	13.3573		8.24787	9.59558	9.78248	11.4889	11.3828	21.9911		10.5934	13.7681	11.617	11.8247	12.4479	11.6639		8.84793	8.54904	9.38473	17.3544	7.38514	11.8932
8.1749	10.5065	10.5065	9.4025	8.0246	13.2329		8.67014	8.59061	9.38851	11.8612	11.1669	22.2538		10.3964	13.8142	12.8713	11.5253	12.0887	11.6321		8.57417	8.44778	9.30538	17.8222	7.31514	11.639
8.20386	10.7537	10.7537	9.5164	7.41379	16.5148		8.39589	9.42483	9.97647	11.6214	10.6918	21.4984		10.5452	13.5297	11.1999	12.0761	12.0355	11.5329		8.45999	8.77351	9.48642	17.2238	7.99988	11.8158
8.44025	10.2013	10.2013	9.27064	7.58375	15.7851		8.24543	9.34739	9.96273	11.7931	10.665	22.2169		10.2301	13.7042	11.1186	10.7435	12.1553	11.5982		9.00841	8.76833	9.14558	17.9002	7.48912	11.6148
8.13455	10.6871	10.6871	9.66707	8.10974	15.8402		8.39964	9.34861	9.89681	11.3753	10.9941	23.5271		10.4171	14.8461	11.7914	11.8539	12.3471	11.8814		8.39826	8.30765	9.01566	15.942	7.47036	12.229
8.63689	11.0999	11.0999	10.2267	8.00651	16.1125		8.49323	9.79509	9.45174	11.6309	10.8528	23.8692		10.3263	13.6956	11.5206	11.1411	12.3085	11.9709		8.69998	8.68315	9.28112	16.0266	7.70525	12.5124
8.54274	10.6262	10.6262	9.96189	8.03098	16.1358		8.53705	9.14476	10.1898	11.2727	10.8877	22.3105		10.6265	13.2515	11.5628	11.8082	12.6671	11.7405		8.55222	8.58595	9.10001	17.3946	7.45832	12.1106
8.39624	10.5413	10.5413	9.48072	7.44679	15.9449		8.53206	9.41849	9.83709	12.018	11.0921	22.0472		10.4605	13.7461	12.5243	12.1505	12.8785	12.4149		8.4221	9.16505	9.56112	17.1191	7.71353	12.231
8.53817	10.2739	10.2739	10.0429	7.52641	15.9071		8.52937	9.73958	9.41524	11.5069	10.61	21.1398		10.3344	13.8352	11.5724	12.1797	12.4238	11.7497		8.36102	9.36693	9.36506	17.0846	7.3081	11.8892
8.36811	9.96846	9.96846	9.63847	7.77988	14.7657		8.40426	9.64336	9.96064	11.6123	10.7314	21.8545		10.303	13.8909	12.0617	12.5349	12.0457	11.4879		8.47912	8.8867	8.75624	17.5192	7.40949	11.894
8.51882	10.5872	10.5872	9.96974	8.24575	14.63		8.58026	9.62299	10.1787	11.8847	11.0497	21.4563		10.0026	13.7706	12.1952	12.1431	12.4303	11.6402		8.349	8.69471	8.95712	16.7804	7.87902	11.6436
8.28628	10.4101	10.4101	9.7141	7.84319	15.2043		8.73271	9.8027	10.3831	12.6031	11.0113	20.6305		10.2818	14.5703	12.4592	11.2195	12.0758	11.7418		8.5935	8.50581	9.70463	16.52	7.14286	12.4092
8.59908	11.2437	11.2437	9.86325	7.64881	14.8042		8.65952	10.046	9.66326	12.0422	11.0893	20.0893		10.9287	13.7215	12.018	12.4604	11.8055	11.4701		8.66402	8.61466	9.09714	17.4432	7.48111	12.478
8.14883	10.3998	10.3998	9.58157	7.94258	15.5099		8.52615	9.80764	9.65155	10.9664	11.0445	21.0902		10.3505	14.647	11.7628	13.1331	12.0614	11.5022		8.52563	8.83712	9.15555	17.443	7.21475	12.2834
8.39851	10.7978	10.7978	9.3105	7.72475	15.5789		8.52622	10.8148	9.84022	11.5277	10.905	21.0173		10.4764	13.9457	12.3447	12.4655	12.4002	11.3715		8.34635	9.15112	8.82956	16.4757	7.58811	12.251
8.86473	10.4769	10.4769	9.41589	7.32636	15.1312		8.82909	10.7486	9.64167	10.6774	10.9087	20.548		10.3658	13.4776	11.4757	11.7533	12.3952	11.8322		8.6021	8.47722	9.37979	17.4848	7.51288	11.7274
8.36259	10.8368	10.8368	9.29655	7.67837	14.8083		8.5277	10.3691	9.2456	11.2423	10.319	20.8617		10.4802	13.1468	12.8908	12.2514	12.4257	11.812		8.53874	8.6677	8.9433	17.1035	7.25985	11.9139
8.45546	10.0728	10.0728	10.0905	7.55075	15.4787		8.31127	10.9726	9.9641	12.597	10.947	21.6449		10.0036	13.1177	12.0917	11.4586	11.9983	12.6439		8.48597	9.32007	9.03381	16.7326	7.65771	12.0121
9.02969	10.5428	10.5428	9.23422	7.33971	14.5454		8.45541	10.731	9.16966	12.5002	11.1906	21.125		10.3046	13.6495	12.2796	11.683	11.7767	11.9705		8.55874	8.79315	9.02302	16.4141	7.64201	11.7982
8.45439	10.3661	10.3661	8.96248	7.62819	14.3058		8.57001	10.8398	9.89633	11.8828	10.8889	20.2117		10.7555	13.394	11.643	11.6233	11.9732	12.3257		8.08857	8.87706	8.52079	16.132	7.66426	12.6074
8.60124	10.6008	10.6008	9.64532	8.14264	14.5277		8.90013	10.34	9.76812	11.7099	11.0522	20.2135		10.2746	13.2583	11.4369	12.0019	12.1071	12.7995		8.43154	8.73989	9.42939	16.3697	7.48067	12.8496
8.65466	11.0129	11.0129	9.08875	7.57075	14.634		8.7803	10.383	9.76042	11.7554	10.9182	20.3229		10.4685	13.9323	11.586	12.4851	12.0527	11.7787		8.38844	8.88802	9.32761	16.4094	7.36665	13.1013
8.51374	10.7106	10.7106	9.51315	7.7925	15.5081		8.74731	10.7351	9.57301	11.4685	11.0919	21.3474		11.126	14.1318	11.8114	12.0816	12.033	13.5565		8.54642	8.63885	9.40826	16.8876	7.69318	13.1922
8.9405	10.7988	10.7988	9.90142	8.3304	15.9218		8.34749	10.1011	9.63509	12.1779	11.0153	20.7706		10.8783	14.1481	12.0704	11.6327	12.0305	13.0615		8.34833	8.76998	9.91997	16.9498	7.72772	12.6527
8.46512	10.3772	10.3772	9.24631	8.09503	14.8188		8.809	11.1486	9.22942	11.4379	10.7827	21.1021		10.6675	14.1251	12.1373	12.4787	11.8393	13.5921		8.4766	8.49547	8.99988	17.1514	7.8294	14.5777
8.4346	11.227	11.227	9.5916	7.76012	15.5404		8.59867	9.95417	9.24886	11.9429	10.8876	19.7048		10.7885	13.5787	12.3579	11.5461	12.5582	12.712		8.32542	8.72097	9.07062	17.4148	7.18369	14.1193
8.53988	10.4647	10.4647	9.77603	7.78771	14.8764		8.86914	10.3653	9.87203	11.9978	10.8982	21.1448		10.6775	13.5957	12.1271	11.888	12.0334	13.1996		8.24508	8.76544	8.95679	17.6996	7.33751	13.2485
9.13164	11.2797	11.2797	9.43927	7.7077	14.6504		8.72462	10.3185	9.63681	12.19	10.58	21.2042		10.9997	13.6617	12.4839	12.6583	12.2826	11.9616		8.85827	9.23499	9.3406	18.0252	7.47774	14.4656
8.5874	10.6231	10.6231	9.97016	7.39806	15.7084		8.68291	10.0741	9.46027	12.1889	10.5716	20.9619		10.9406	14.05	12.5271	12.8892	12.1179	11.1812		8.48543	8.65702	8.94622	17.1572	7.08664	15.2039
8.49577	10.8715	10.8715	9.91763	7.68313	15.4117		8.60554	10.3836	9.58166	11.3638	10.55	20.6814		10.8704	13.4469	11.9775	12.4437	12.722	12.1277		8.39446	8.99628	9.57104	17.7351	7.78373	15.9871
8.93182	10.7292	10.7292	10.2314	7.57162	14.1414		8.38591	10.1755	9.6586	11.7602	10.605	21.4316		10.6487	13.5231	11.9483	12.7681	12.162	12.2883		8.5582	8.9166	9.54137	17.7943	7.19376	15.4865
8.43544	10.5944	10.5944	9.78324	7.83064	15.1898		8.60541	9.62815	9.37914	12.2567	11.0847	21.0288		10.721	13.9728	12.2009	13.6626	12.2951	12.058		8.68674	9.11463	9.64417	16.9503	7.69282	14.992
8.36236	10.4523	10.4523	10.0024	8.06441	15.2932		8.4037	10.2422	9.63503	12.8657	10.6139	21.722		10.673	13.5617	12.5272	13.0607	12.0841	12.3725		8.63102	9.00252	9.94651	18.4282	7.46412	18.3135
8.58884	10.6402	10.6402	10.4259	7.93129	14.5686		8.78969	9.82291	9.62261	11.8895	11.0281	20.3043		10.5724	14.0735	11.5445	12.3115	12.0189	11.332		8.69099	9.18321	9.19203	17.1563	7.85288	12.2533
8.3364	10.3422	10.3422	10.3028	8.11488	14.5076		8.87	10.1552	9.95698	11.8533	11.4078	20.3247		10.8133	14.6964	11.9946	11.5033	12.8114	11.9681		8.62867	8.83473	9.89698	17.3264	7.90256	14.3619
8.71214	10.7259	10.7259	10.6602	7.8343	15.0309		8.77032	9.506	9.896	11.8297	10.6867	20.8469		10.6857	13.4701	11.9972	11.7459	11.9746	11.8741		8.72199	8.63441	10.1378	16.7673	7.73637	14.7295
8.65306	10.5749	10.5749	9.99287	7.70854	15.4599		8.59942	10.298	9.74947	12.0765	10.4732	20.7656		10.4151	13.4702	11.6052	12.3641	12.2912	12.8512		8.38338	9.1434	9.13592	16.8224	7.53436	14.4813
8.41036	10.8109	10.8109	9.94844	7.39076	15.654		8.51937	9.8139	9.38886	12.2141	10.6312	21.049		10.5813	14.0294	11.8103	11.7217	12.0276	13.3855		8.38728	8.72459	9.68823	17.5686	7.42452	14.152
8.71014	10.3018	10.3018	9.71935	7.47064	14.8266		8.36081	10.4916	9.30241	11.7589	10.9392	20.2529		10.0414	12.8868	11.6773	12.0364	11.5196	12.4545		8.40998	8.503	9.94352	17.3415	7.25604	14.5849
8.55629	10.6714	10.6714	9.81844	7.66644	14.9783		8.38223	9.88631	10.3009	11.4374	10.554	19.7906		10.8869	13.412	11.1441	10.1721	12.2412	10.9816		9.06025	8.76905	9.30055	17.0341	7.11778	15.3535
8.30379	10.6005	10.6005	10.3818	7.58932	15.0569		8.53352	9.88334	9.45869	11.8631	10.1431	21.503		10.8127	13.6283	11.3364	12.1488	12.1789	12.4517		8.53893	8.99476	9.10939	17.1003	7.5812	15.1754
8.42165	10.8366	10.8366	10.2495	7.57323	14.7034		8.62378	9.4974	9.87572	12.111	10.5898	21.3798		10.4902	14.0254	12.1744	12.122	12.2119	11.8813		8.59666	8.94413	8.73249	17.3277	7.36593	15.1397
8.53555	10.9202	10.9202	10.2177	7.23221	15.2028		8.55828	9.48288	10.1244	11.47	10.1447	19.8834		10.696	14.3069	12.5045	11.9744	12.3832	12.3754		8.4615	9.31416	8.78249	17.4224	7.35569	14.7247
8.63546	10.448	10.448	10.2588	7.61179	16.1599		8.9391	9.51883	9.71326	11.9784	10.1701	19.3643		11.0247	13.1512	11.5979	11.1767	12.0238	12.1934		8.71753	9.34901	9.57537	17.9482	7.3181	14.8333
8.1226	10.6972	10.6972	9.98405	8.45237	15.4876		8.19483	9.00861	10.0526	12.0016	10.3494	19.8056		11.096	13.262	11.8718	11.7198	11.6019	13.4333		8.64537	9.13357	9.44599	18.1668	7.32288	13.4663
8.66294	10.7414	10.7414	10.3406	7.20123	14.6115		8.53687	8.65835	9.21744	11.9242	10.3138	20.3748		10.4824	13.5308	11.5146	12.5956	12.266	13.6044		8.7331	9.30334	9.09598	17.1264	7.72156	12.5197
8.16714	10.173	10.173	10.7952	7.29233	15.4858		8.72143	9.20914	10.2126	11.7757	10.6558	21.0051		10.7081	14.0371	11.4875	11.9308	12.3759	12.33		8.69587	8.65368	9.28178	17.583	7.26726	12.9598
8.58614	10.4544	10.4544	10.5357	7.00566	14.6095		8.5616	9.24449	9.61382	12.5513	10.9794	20.6448		10.4784	12.9239	11.271	13.1052	12.749	12.6744		8.59491	9.13832	9.18242	17.0431	7.63563	12.4778
8.32854	10.5588	10.5588	10.4407	7.52527	14.8858		8.70446	8.79888	10.3068	12.4858	11.1551	21.1198		10.5796	13.1872	11.5638	12.0886	12.509	12.6603		8.55599	9.22345	9.17938	16.9226	7.24781	13.2798
8.50795	10.7092	10.7092	10.2182	7.59764	14.3236		8.38264	9.9169	9.87848	11.7846	11.4561	20.2688		10.5625	13.0768	11.9913	12.1753	12.1269	13.9313		8.81774	8.67258	8.9387	17.3163	7.64731	13.351
8.78052	10.9583	10.9583	10.3487	7.35382	14.4456		8.27798	9.28196	10.1386	11.2441	11.1959	20.3691		11.355	13.033	11.5992	11.6404	12.6268	11.801		8.69768	9.10196	9.6286	17.1986	8.02432	12.3753
8.19857	10.7285	10.7285	9.79944	7.18209	15.4525		8.78342	8.75453	10.1545	11.8793	10.7132	20.8768		10.9738	12.8604	12.0225	12.5584	12.4333	11.8491		8.49356	8.87257	8.73511	17.2898	7.81846	12.2023
8.16307	10.6066	10.6066	9.97733	7.47676	14.8914		8.70064	8.16288	9.8929	12.3859	11.1001	19.2911		10.6692	12.7975	11.7155	12.3631	12.0459	12.2572		9.24743	8.63948	9.2381	16.361	7.10522	12.4821
8.35955	10.547	10.547	10.1083	7.41991	12.3784		8.78396	8.60945	10.0994	12.2957	10.8604	18.7787		11.0077	12.3066	12.3436	12.1163	12.7008	12.5742		8.34052	8.43989	8.79358	17.6412	7.72166	12.7117
8.74007	11.0577	11.0577	10.4201	7.55794	13.0661		8.57108	8.99456	9.41633	12.2941	10.6763	18.307		10.2809	12.3571	13.1096	12.432	12.6231	13.4704		8.89058	8.5734	9.29134	16.997	7.12625	13.2429
8.56772	10.8532	10.8532	10.4514	7.49459	13.8062		8.5529	8.55438	10.4083	11.8582	10.4662	20.4063		10.8602	13.5492	12.0538	12.2499	12.3439	12.6597		8.54046	8.68123	8.89978	17.4382	7.46551	12.8827
8.54058	10.2321	10.2321	9.91252	7.58587	13.4662		8.45611	8.74331	9.23302	12.0331	10.816	19.8768		11.2746	12.8699	11.8383	12.1566	11.9056	12.5034		8.7946	8.03558	8.85952	17.0409	7.76705	13.143
8.44429	11.04	11.04	10.1066	7.63877	12.7586		8.38472	8.11538	9.15691	11.8688	10.6702	20.3098		10.3383	12.8715	12.0842	12.1356	12.2103	12.748		8.65555	8.66693	9.44311	17.5303	8.36275	13.0737
9.02869	10.7307	10.7307	10.2537	7.58943	12.8959		8.74608	9.04429	8.76667	11.6814	11.5819	19.8888		10.8548	13.0356	12.5712	12.9276	12.7342	12.8897		8.51522	8.28437	8.90679	17.8684	6.9404	12.7339
8.39151	10.6986	10.6986	9.88214	7.32146	12.7783		8.41434	7.86581	9.38807	11.6211	11.0787	19.4786		10.8285	13.241	11.9022	12.7293	12.2528	11.3874		8.46499	8.26202	9.24751	18.1397	7.43892	11.9562
8.35079	10.6148	10.6148	10.1091	7.82458	12.7105		8.84559	7.9251	9.09238	12.0193	10.2805	19.5866		10.3969	13.2688	11.7719	13.2569	12.1621	10.4743		8.24341	8.78076	9.11887	18.1215	7.54153	12.1485
8.38294	10.6978	10.6978	10.2841	6.9941	13.0603		8.68448	8.34256	9.37906	11.766	10.887	19.9675		10.5134	13.0586	12.0119	12.6747	12.0147	11.4224		8.67149	8.85662	9.26293	17.3194	7.31634	12.938
8.45327	10.7201	10.7201	10.1797	7.48271	13.3745		8.51892	8.16231	9.26078	11.9158	10.9881	19.7102		10.8026	13.0285	11.4127	12.7424	12.557	11.4691		8.51795	9.69578	9.19048	17.2499	7.18644	11.6951
8.47181	10.1262	10.1262	9.75295	7.72463	12.7897		8.2922	9.5428	9.72712	11.8745	11.3942	20.5145		11.471	12.6204	11.0506	12.2779	12.0907	11.9173		8.76074	8.53099	9.02622	17.8079	7.37735	11.7808
8.87201	10.4246	10.4246	9.93448	7.53053	12.977		8.29246	8.90468	9.4097	11.9902	11.1718	20.1624		11.6124	13.5924	11.0758	12.6759	12.7304	11.3774		8.45256	8.50603	9.23067	18.2766	7.84628	12.2646
8.6277	11.0083	11.0083	10.0288	7.58258	12.8126		8.76442	8.00968	8.89407	11.9907	11.0658	19.8		10.7868	14.0444	11.5923	12.1321	12.4508	11.6695		8.46962	9.20834	9.46821	18.0029	7.33142	11.7082
8.49612	10.4709	10.4709	10.0979	7.91941	13.2038		8.41889	8.74128	9.16437	11.7909	11.2261	19.8923		11.4004	13.0708	11.2917	12.9874	12.4954	10.3688		8.64759	8.17598	8.55597	18.4429	7.33971	12.4318
8.58409	10.5949	10.5949	10.0297	7.2382	12.8303		8.64899	8.98066	9.58793	11.0522	11.3344	20.2821		11.6981	12.7208	11.4674	12.5459	12.6254	11.6652		8.45048	8.45768	9.10385	17.8485	7.5758	12.6296
8.33634	10.1401	10.1401	10.1198	7.88005	12.6204		8.50624	9.12536	9.86672	11.8649	11.1033	20.5655		11.4152	12.8847	11.6579	12.4925	12.4865	11.157		8.57661	8.48645	8.97286	17.4618	7.2705	13.7804
8.62892	10.0784	10.0784	9.92104	7.31088	12.2579		8.90843	8.79696	9.15075	12.303	10.6117	19.7369		11.997	13.4102	11.7865	12.6956	12.8341	11.9234		8.19887	8.33104	9.08155	17.2528	7.76837	12.8956
8.34922	10.1852	10.1852	9.92907	7.03437	11.6419		8.78001	7.80194	9.08294	11.9425	10.5297	20.5659		12.1576	13.8988	11.3887	11.7169	11.9447	11.552		8.6361	8.57703	9.40707	16.8834	7.73763	13.4377
8.29913	10.3196	10.3196	10.0387	7.70835	12.8632		7.94004	8.44668	9.5842	12.4016	11.0619	20.3083		11.1302	12.6957	11.4059	12.1302	12.3171	10.6565		8.5348	8.31439	9.34009	17.5022	7.56908	13.5921
8.3087	10.5966	10.5966	9.80395	7.80885	13.8291		8.38699	8.17658	9.66509	11.6397	10.6712	19.7591		10.605	12.546	11.9106	12.8836	12.2823	11.2194		8.67301	8.24477	9.64941	17.0396	7.76012	15.0184
8.78791	9.35052	9.35052	10.0336	7.96424	13.6576		8.63282	7.73396	9.02022	12.4742	11.4133	18.8413		10.5022	13.3865	12.064	12.0273	12.8336	11.7717		8.68614	8.58383	9.92513	17.1856	7.76596	13.6426
8.33971	10.3682	10.3682	9.54422	7.43073	13.3783		8.41921	8.1019	8.99785	12.0729	10.9615	19.1684		10.6746	13.9379	12.3946	12.5104	12.6036	11.6493		8.55938	8.65418	9.11485	18.1615	7.66021	12.8549
8.49548	10.5231	10.5231	9.88195	7.05046	13.8066		8.4499	7.78157	9.14772	12.2798	11.0376	18.2629		10.7963	13.6699	11.8295	12.5766	12.5683	11.3676		8.28814	8.74021	9.21156	18.1792	7.6575	14.7729
8.69153	10.7072	10.7072	9.53898	7.70083	13.08		8.57975	8.55403	8.75051	12.1456	10.9085	19.5045		10.5549	13.3178	11.5703	12.2815	12.5391	11.9579		8.1972	8.58602	9.1627	18.1161	7.69708	13.5787
8.96894	9.90362	9.90362	9.59139	7.77242	13.4305		8.2892	8.8511	8.82572	12.8831	11.2358	20.6985		10.3558	12.9201	12.4155	11.9241	12.2986	11.174		8.10158	8.71181	8.8766	17.8448	7.15321	14.4581
8.15228	10.2973	10.2973	10.012	7.51273	12.5202		8.16232	8.17196	9.41982	12.3215	10.6935	19.2822		11.1987	13.2046	12.1471	12.4277	12.3363	11.9023		8.41644	8.46078	8.90113	17.2445	7.74474	14.8063
8.50902	10.4377	10.4377	9.78224	7.75368	12.8483		8.6113	8.48496	9.07334	12.3649	10.6141	19.597		11.2209	13.3951	12.4722	12.4818	12.1047	11.2003		8.37574	8.72244	9.04744	17.4083	7.67285	14.8568
8.72564	10.6104	10.6104	9.25732	7.62413	13.5377		8.54897	8.09143	8.99718	11.9151	10.0067	20.0465		10.3302	13.3444	12.09	12.6472	12.6134	11.6077		8.65772	8.41834	9.03132	17.8963	7.21004	14.983
8.5725	10.3535	10.3535	9.57273	7.70139	12.8746		8.29871	8.42822	9.63391	11.2592	10.5458	19.9363		10.2504	14.4469	11.907	12.197	12.2099	11.6939		8.71115	8.22313	9.08804	17.5645	7.31805	13.5861
8.89417	10.5617	10.5617	9.41154	7.70141	12.3154		8.57168	8.3669	9.33206	11.5905	10.2183	20.2486		11.1025	13.7997	11.6904	12.26	12.2516	11.6733		8.58989	8.40899	9.44187	17.6636	7.59148	14.9639
8.37466	10.376	10.376	9.46677	7.95871	11.7751		8.5465	8.18842	8.68174	11.5081	10.0044	20.0743		10.3311	13.6698	11.5925	11.8444	12.7057	11.7413		8.59865	8.70717	10.0942	18.4949	7.21544	15.2046
8.56076	9.60972	9.60972	10.2359	7.60822	11.9174		8.24943	8.20787	8.92651	11.7897	10.1026	19.8389		10.7101	13.562	11.411	11.8916	12.7405	11.8317		8.29615	8.36819	9.22544	17.3625	7.65844	15.0815
8.53797	10.4763	10.4763	10.4604	7.89325	11.9184		8.66908	8.21615	9.46583	11.9313	9.93745	19.8278		10.6295	13.5174	11.6501	12.2297	12.0029	12.0275		9.0368	8.03292	10.0749	18.9737	7.24036	14.3912
9.00572	10.2669	10.2669	9.85991	7.7312	14.1421		8.46941	8.15822	9.16851	11.8403	10.5945	20.2673		10.5515	13.6539	12.1781	12.2506	12.012	12.3335		8.39683	8.74609	9.57491	18.7582	7.8539	14.2805
8.55324	10.666	10.666	10.1904	7.8262	15.2703		8.7738	8.49859	8.93252	12.0525	10.2381	19.1775		10.5535	13.102	10.9693	12.7492	12.6348	12.567		8.53659	8.94817	9.35895	18.2083	7.76485	14.5814
8.98057	10.5166	10.5166	10.0051	7.77486	14.6325		8.20569	8.10608	9.16785	11.6651	9.91609	20.0096		10.3859	13.6348	12.348	11.5744	12.7027	12.5676		8.54528	8.71351	9.53218	16.5747	7.56928	14.6097
8.66374	10.2792	10.2792	9.63449	7.3702	13.6517		8.67554	8.74754	9.08331	12.1096	9.41051	19.76		10.4463	13.9767	11.8544	12.8813	12.2625	11.743		8.71439	8.6269	9.72794	18.0996	7.28104	14.732
8.60921	10.2058	10.2058	9.93544	7.9731	13.852		8.36695	8.05589	9.26109	12.2087	10.0684	20.4614		10.835	12.8093	11.5123	12.6829	12.1603	10.1989		8.28515	8.40145	9.51552	18.4792	7.28345	14.629
8.49003	10.9283	10.9283	9.8698	7.74354	14.5074		8.59618	8.44698	9.16066	11.6718	10.4146	19.2491		10.2598	13.1532	11.4538	12.9361	12.313	11.4777		8.56795	8.45463	9.63652	17.3115	7.87305	14.8055
8.46266	10.533	10.533	9.8178	7.95504	14.6588		8.25709	8.19166	9.84521	11.2341	10.3413	19.5871		10.2322	12.6968	11.7959	12.1533	12.3403	11.8233		8.51226	8.9271	9.90399	17.9612	7.24543	14.7144
8.64313	10.649	10.649	10.452	7.24617	15.4199		8.54515	8.11342	9.07915	12.0515	9.86295	18.8255		10.1289	13.1148	12.1664	11.9392	12.6031	11.2558		8.57135	8.33276	10.7213	17.9438	7.72932	15.1882
8.58456	10.3165	10.3165	10.3723	7.29557	14.1564		8.57413	8.15216	9.14303	12.1016	10.4299	19.4941		10.1212	12.9568	11.5203	12.2749	12.0497	13.1715		8.58178	8.20893	10.1853	17.9496	7.57666	14.8691
8.61077	10.4039	10.4039	10.5969	7.6937	14.0384		8.36075	7.79623	9.01756	11.7911	10.2337	19.531		11.5411	13.5248	12.4408	11.5216	12.5475	11.9454		8.32228	8.84548	9.59171	18.2849	7.66225	15.0418
8.60034	10.4144	10.4144	9.11926	7.27225	14.9006		8.42517	8.05442	9.38539	12.6525	10.1355	19.1591		10.9278	13.1214	11.6397	12.0996	12.3362	11.6937		8.45386	8.64006	9.58208	18.053	7.4697	15.0815
8.63029	9.90831	9.90831	9.69296	6.88559	14.376		8.6502	7.85405	9.11373	11.9179	9.74437	20.4358		10.8843	13.0082	11.6713	12.8279	12.2279	11.0019		8.26611	9.11174	9.46659	17.325	7.5685	14.4939
8.83728	11.1352	11.1352	9.08455	7.62001	14.5234		8.1579	8.11051	9.95159	11.4347	10.6161	19.7819		10.9963	13.7997	11.7534	11.8874	12.6848	12.668		8.42969	8.76583	9.62955	17.6037	7.66532	15.3729
8.5535	10.1852	10.1852	9.5852	7.34531	14.5712		8.46847	8.22027	9.43351	12.3788	10.5543	19.5834		10.5588	13.232	11.6217	12.4871	12.3748	12.3243		8.4558	8.49939	9.79025	18.1291	7.92895	14.8395
8.51129	10.2669	10.2669	9.57702	7.04831	14.9179		8.58048	8.39992	9.49761	12.3694	10.0659	19.7684		11.0415	13.1964	12.5511	12.0365	12.8415	12.694		8.64308	8.03209	9.81531	17.2879	7.62005	15.4856
8.20947	10.5907	10.5907	9.5525	7.40034	14.4888		8.62774	8.73652	9.91527	12.2474	10.1484	19.5998		10.3398	13.5085	12.3497	12.5159	12.3307	12.1277		8.29213	8.71896	9.8878	18.2081	7.48822	15.1603
8.86492	10.6538	10.6538	9.42444	7.25581	14.4719		8.3203	9.80931	9.87555	11.9411	10.144	19.0289		10.1612	13.6955	12.0613	12.2383	12.266	12.2875		8.09502	8.53843	9.44861	17.4639	8.20437	15.5262
8.36685	10.4073	10.4073	9.75343	7.61165	14.6545		8.2178	8.08115	9.07887	12.0267	10.287	19.8419		10.4022	13.3197	12.3065	11.981	12.0342	12.5568		8.66536	8.74534	9.76874	17.9352	7.6593	15.2131
8.43626	10.6458	10.6458	9.21975	7.44612	14.5868		8.68492	8.03863	9.83379	11.8112	10.0298	18.9823		10.0347	13.2416	11.751	12.9302	12.4352	11.5579		8.62173	8.41164	9.97648	17.5173	7.13267	17.1454
8.49599	10.6034	10.6034	9.17795	7.26767	14.4219		8.5811	8.44144	9.05723	12.0833	10.4861	18.3048		10.2905	13.5651	12.7604	12.098	12.4504	11.5694		8.19674	8.9498	9.63028	17.2489	7.53102	15.6464
8.68584	9.80696	9.80696	9.77394	7.3544	14.5612		8.38142	9.14464	9.61387	12.183	10.0047	18.8574		9.74482	13.9167	12.0572	11.7652	12.5587	12.2457		8.55366	8.33132	9.34842	17.5884	7.56548	14.0557
8.67103	10.7446	10.7446	9.71884	7.2762	14.6572		8.77781	9.36899	9.19623	12.2058	10.1141	18.4204		9.97699	13.3678	12.9108	12.4917	12.2736	12.3242		8.44973	8.61626	10.2492	17.7634	7.65987	13.9836
8.36058	10.7172	10.7172	10.2838	7.55986	16.3436		8.25531	9.12299	9.14714	11.7323	10.1259	18.61		10.9607	13.0794	12.6032	12.7844	12.3427	12.4106		8.48481	7.99538	10.2138	17.8584	7.19162	13.4788
8.716	10.5753	10.5753	10.0176	7.304	15.2179		8.45293	9.17066	9.93554	12.2834	10.8851	17.9781		10.1197	14.0114	12.9757	11.7265	12.2118	12.7252		8.65175	8.46727	9.65429	18.695	7.52608	13.5018
8.62409	10.7235	10.7235	9.39162	7.63283	14.7189		8.44461	9.54799	8.84228	11.6748	9.75707	18.2067		10.5312	13.5543	12.1194	12.204	12.6811	12.4197		8.4496	8.32542	9.94132	18.0118	7.4597	13.6013
8.32367	10.9545	10.9545	9.64338	7.87088	16.0811		8.53058	10.2044	9.07217	11.9951	10.0518	17.9731		10.2091	12.6493	12.1831	12.3675	11.7612	12.0129		8.69649	8.83311	9.30842	18.0867	8.36576	14.034
8.9159	10.1461	10.1461	10.237	7.12285	16.1863		8.54099	9.27385	8.79696	11.5859	9.76825	18.5258		10.5166	13.3499	11.5717	11.7879	12.5919	12.0731		8.4412	9.00882	9.29086	17.8523	7.47386	13.3492
8.51975	10.4129	10.4129	9.61516	6.78134	15.9774		9.05632	10.1399	8.90288	12.2055	10.7626	18.4956		10.3661	14.0239	11.6632	11.7893	12.5669	12.7061		8.54161	8.69928	9.95962	17.6694	7.64946	12.9429
8.58903	10.7144	10.7144	9.33062	7.38182	15.573		8.97472	9.89631	8.62105	11.6873	10.2563	19.2549		10.0391	13.5864	11.7483	12.0017	12.4739	13.4253		8.51771	8.04511	9.75243	17.4875	7.88871	13.8012
8.35467	10.5666	10.5666	9.68329	7.15555	14.8491		8.79196	10.1645	8.49021	11.693	9.88887	18.905		10.658	13.793	11.924	13.0046	12.2869	12.4735		8.23476	8.74188	9.49067	17.8733	7.64597	12.8608
8.4101	10.5561	10.5561	9.96471	7.0112	14.5712		8.16057	9.01303	9.62261	11.9556	9.79709	18.485		10.5871	13.7278	11.6582	12.4446	12.0662	12.4619		8.18219	8.26442	10.0546	17.6527	7.91983	14.1327
8.78294	10.297	10.297	9.1726	7.03157	13.9648		8.61052	8.56321	9.22426	12.077	9.54026	19.6278		9.72254	13.2377	12.0378	11.508	12.4295	12.5927		8.34106	8.64929	9.44325	17.5572	7.68348	14.4232
8.64525	10.4473	10.4473	9.17145	7.23231	14.5116		8.70428	8.8698	9.09819	11.8069	9.31748	19.516		9.82854	13.033	11.9136	11.6048	12.495	12.5226		8.49637	9.02189	10.1473	18.09	7.7842	14.7428
8.73316	10.4036	10.4036	9.44439	7.63333	13.918		8.74856	9.35659	8.99334	11.9261	9.90015	19.119		9.84082	13.6515	12.258	11.7828	12.4503	11.8855		8.42573	8.73093	9.18391	18.0658	7.47264	16.0057
8.92788	10.2285	10.2285	8.95334	7.43745	13.7305		9.00191	8.90686	8.78432	12.8223	9.54966	17.9369		9.91917	13.0467	11.7533	11.6684	12.3864	13.1056		8.37188	8.36737	9.969	17.9092	7.70335	16.2878
8.57508	10.6472	10.6472	9.34634	7.83822	14.7107		9.23215	8.95499	9.73862	12.1836	9.73385	18.3275		10.2681	12.529	12.0366	12.1893	12.098	13.0787		8.56918	8.81583	9.74518	17.5831	7.30539	15.5526
8.40253	10.9773	10.9773	9.77638	7.4552	14.0615		8.6999	9.52428	8.49768	13.418	10.1026	19.062		10.3396	13.0582	12.2647	12.1605	12.2441	12.3819		8.48326	8.79248	9.67482	17.9794	7.90792	15.7114
8.30494	10.4411	10.4411	9.72594	7.53582	15.3512		8.69671	8.94598	9.92296	13.5157	9.79062	18.3828		10.5738	12.7689	12.2164	12.288	12.1353	12.0589		8.0134	8.16893	9.41144	18.3841	7.4632	14.3777
8.49088	10.6341	10.6341	9.38865	7.66	14.6614		9.04434	8.46917	8.57044	12.1149	10.0748	19.696		10.322	12.976	12.1307	12.5991	12.2954	12.6242		8.46765	8.66037	9.75611	18.3206	7.49653	14.9811
8.267	9.50373	9.50373	9.65851	7.80014	14.3812		8.93692	8.68937	8.31902	12.4918	10.7594	19.4025		10.314	13.1336	12.6638	12.2916	12.5617	11.4139		8.13423	8.48319	9.3024	18.2443	7.22935	15.3037
8.50196	10.5453	10.5453	9.57387	7.72159	14.6726		8.99353	9.11436	9.02575	11.5722	9.88883	18.9688		10.3642	13.837	12.059	12.6597	12.5762	9.73054		8.07691	8.1557	9.52257	17.7611	7.85199	13.9736
8.38974	10.8091	10.8091	9.24927	7.43245	14.5385		8.80162	9.28124	9.17486	11.9226	10.2638	18.1114		9.73562	13.2441	11.8833	11.8402	12.7549	11.9602		8.35218	8.68005	9.11954	18.0948	7.69743	17.5918
8.35982	10.7824	10.7824	9.38966	7.35873	15.3041		8.28771	9.33636	8.30933	12.0757	9.76784	17.6701		9.56761	13.2206	11.2144	11.9384	12.0549	12.3095		8.89066	8.91846	9.33079	17.5793	7.73234	16.1503
8.5531	10.6131	10.6131	9.47334	7.1771	14.2166		8.43869	10.2125	8.13262	11.8516	10.2526	16.89		10.4269	13.2083	12.7482	12.3208	12.4253	12.1202		8.58219	8.2997	9.52686	17.8323	7.96574	18.5194
8.49655	10.8532	10.8532	9.44738	7.43001	14.9779		8.40063	8.55419	8.53221	12.642	10.277	17.6816		9.85966	13.379	11.4709	11.9335	12.0607	11.5841		8.39768	8.07523	9.49755	18.4336	7.53374	15.0534
8.18221	10.7889	10.7889	10.0822	7.09894	14.3189		8.73306	8.84301	8.58889	12.1269	9.51622	17.255		9.55522	12.7707	11.6304	11.3183	12.6198	11.9792		8.37302	8.69194	9.44824	17.657	7.46183	17.291
8.09593	10.5317	10.5317	9.28804	7.33879	16.5575		8.63203	8.52905	8.92912	11.8522	9.83555	17.0176		9.37628	12.7348	12.1421	12.4134	12.3256	11.96		8.60036	8.68447	9.2061	18.3678	7.38802	16.7555
8.5076	10.5774	10.5774	9.65333	7.3437	16.9626		8.49938	9.63927	8.27663	12.1612	9.93186	17.4979		10.0465	13.289	11.4441	12.0298	12.4185	12.3289		8.2787	8.47541	9.3024	18.0032	7.5912	14.5608
8.85382	10.6298	10.6298	9.62864	7.0567	16.7165		8.62112	9.04452	8.4957	10.9966	9.61069	17.8322		9.59392	13.4241	12.1351	11.6319	11.7963	12.5623		8.38431	8.3734	9.39739	18.4515	7.84635	13.5362
8.80412	10.6875	10.6875	9.32202	7.50451	17.1043		8.2289	10.0362	8.6194	11.3673	9.7309	17.5561		10.2314	13.0349	12.2073	12.7326	12.0227	12.7069		8.84345	8.55	9.70824	18.1906	7.53595	15.0426
8.68239	10.4595	10.4595	9.2978	7.79499	16.9373		8.87449	9.2777	8.94177	11.6492	9.88202	16.6448		10.2026	13.4212	12.1724	11.0564	11.7786	12.2263		8.78474	8.56888	9.2814	17.583	7.39574	16.5899
8.53259	10.6985	10.6985	9.84346	7.0453	16.5794		8.51698	9.20897	8.20194	12.4925	10.345	16.7184		9.88387	12.338	12.0643	11.9358	12.5303	11.8151		8.58337	8.30106	9.22404	18.2728	7.61444	16.7799
8.34145	10.7565	10.7565	9.93787	6.93519	16.1173		8.16011	9.38543	9.381	12.3361	10.4178	17.05		10.3311	12.5734	11.851	12.1066	12.7683	11.1094		8.35343	8.15638	9.8997	16.5619	7.25828	15.9869
8.24225	10.8434	10.8434	9.69345	6.85941	16.6997		8.64605	9.19543	8.79826	12.0632	10.3907	17.9082		10.062	13.4458	12.3132	12.0407	12.2663	9.50266		8.31135	8.87268	10.0556	18.3816	7.71017	17.2816
8.50859	11.2067	11.2067	9.20062	7.09767	16.65		8.66679	9.85801	8.91029	12.0194	9.95553	18.6358		9.04807	13.2032	12.6184	12.5125	12.7001	10.434		8.46428	8.29825	9.61429	18.184	7.95594	17.2309
8.49381	10.9242	10.9242	9.6143	7.09732	15.6161		8.43379	9.46124	9.12425	11.0568	10.2355	18.632		10.1655	12.6111	12.301	12.0891	12.4384	10.4624		8.66562	8.60665	9.52578	17.9721	7.05458	16.6373
8.32856	10.3474	10.3474	9.48275	6.80648	17.6703		8.69391	9.41722	8.94696	11.4552	9.80785	19.6467		9.7029	13.0911	11.936	11.5141	12.5718	11.1128		8.56212	8.68053	8.96064	17.7965	7.41939	16.5725
8.65898	10.8464	10.8464	10.033	7.19415	17.6187		8.74475	10.0656	8.95969	11.7525	10.463	18.8608		10.1302	13.482	12.978	11.2696	11.8403	9.89231		8.39275	8.11908	9.72487	17.9812	7.70071	18.0617
8.35833	10.2307	10.2307	10.732	6.8934	17.8952		8.77363	9.83564	8.89023	11.6633	9.75792	19.9124		9.61908	13.6091	11.7799	11.3849	12.311	9.85782		8.3215	8.41643	10.1064	17.4831	8.13758	18.1304
8.50093	11.2224	11.2224	9.55119	7.51945	18.0796		8.44422	9.43702	9.52309	12.6708	10.0402	19.9923		9.97704	13.8534	11.5741	11.2798	12.4273	10.2439		8.65109	8.63687	9.61692	16.5862	7.55355	14.8866
8.29016	9.76159	9.76159	10.7373	7.48572	18.7986		9.02042	9.72784	9.23725	11.8025	10.5609	19.4556		9.90763	12.6131	11.5346	11.2679	12.343	9.8215		8.57494	8.77	9.7336	17.1395	7.50026	14.3513
8.38995	10.4856	10.4856	10.2746	7.16746	20.8893		9.03419	9.96235	8.85511	12.3973	10.1375	20.4366		9.93252	13.5533	12.2578	11.6602	12.1797	10.5697		8.76398	9.08211	9.9135	18.1879	7.24955	15.2899
8.88187	10.4056	10.4056	10.8972	7.0296	19.5976		9.29521	9.45356	9.04583	12.0274	10.3001	20.9935		11.0092	13.4158	12.6134	12.2434	11.8572	9.74372		8.29284	9.0216	9.50858	17.4833	7.31494	12.7771
8.62353	10.3387	10.3387	9.96785	7.35281	18.8958		8.98825	9.29449	9.66591	12.3321	10.0685	19.9516		10.4034	12.9569	12.1116	12.8587	12.1604	9.98112		8.52815	9.07276	9.69451	17.8572	7.63928	15.7309
8.51199	10.8785	10.8785	10.8497	7.47488	19.2037		8.80687	9.61952	9.11402	12.2846	9.70711	20.7732		10.305	13.1924	11.7953	11.9548	12.3873	9.9853		8.3041	8.93773	9.06749	17.3278	7.37692	15.3954
8.29269	10.9164	10.9164	10.2335	6.90977	18.5723		9.01498	9.97925	9.02922	12.8198	9.7478	20.5062		10.3072	13.6001	11.5206	12.0608	12.6218	10.0706		8.63806	8.717	9.68013	17.7384	7.23529	14.8805
8.51365	10.2733	10.2733	9.88406	7.22092	18.5647		8.82595	9.92007	9.4543	13.2463	9.97003	18.4627		11.4979	12.731	11.7126	11.9114	12.246	9.81418		8.47458	8.95757	9.51306	17.9153	7.44791	16.2195
8.38213	10.5193	10.5193	9.04893	7.41384	19.7911		8.81577	9.74309	9.10282	12.7647	9.86498	20.505		9.71042	12.8651	11.8407	11.7948	12.2244	10.0343		8.76374	9.32741	9.76671	18.3361	7.46803	14.9708
8.55986	10.3208	10.3208	9.65513	7.57095	18.6534		8.58577	9.37694	8.83026	12.679	9.88674	19.9612		9.28826	13.2715	12.527	11.4519	12.4466	12.0974		8.65408	9.24987	10.0821	17.9673	7.26948	13.1629
9.10054	11.0568	11.0568	10.2474	7.35771	19.1346		8.67587	9.92456	8.75209	12.8114	9.78391	19.3888		9.8191	14.4673	12.4509	13.0015	12.6565	9.46446		8.69533	9.11614	9.6733	17.5057	7.74723	19.538
8.33699	11.0119	11.0119	10.3776	7.01371	19.3553		8.79559	9.42527	9.05006	12.8155	10.2486	20.4397		10.3457	13.9387	11.8481	12.4996	12.1213	10.5982		8.47904	8.8128	9.28072	17.5886	7.30056	20.3779
8.2657	10.6956	10.6956	10.4358	7.04765	18.1763		8.94544	9.95664	9.28065	12.5858	9.55901	20.4318		10.7353	13.2746	10.984	12.0805	11.7484	9.54672		8.5017	9.0496	9.25952	18.0958	8.26057	19.9105
8.41471	9.70284	9.70284	9.1858	7.16209	18.6842		9.20793	9.4046	9.51117	12.9199	10.3263	20.9269		10.5945	13.7934	11.2007	12.2465	12.1137	9.96971		8.78496	9.20234	10.2383	17.9361	8.02958	18.9575
8.50579	9.97473	9.97473	9.30543	7.58102	18.2144		9.00103	9.65615	8.58762	13.3167	10.2844	21.5876		10.72	13.7206	11.4757	12.5252	12.0432	9.59118		8.70729	8.73386	9.38097	18.5583	8.10799	16.8677
8.59459	9.8288	9.8288	8.79074	7.3269	19.5045		8.63382	9.35429	8.57616	12.4106	9.70042	21.4752		9.54936	13.5543	10.5635	12.316	12.4964	10.5361		8.66438	9.02577	9.43473	17.2519	7.80848	15.2336
8.37906	10.248	10.248	9.45187	7.01907	19.4554		9.11563	9.8006	8.7774	14.3979	9.40096	20.8029		10.1033	13.6432	10.8394	13.0083	11.7611	10		8.07722	8.21804	9.63602	18.9843	7.5097	14.6665
8.24395	10.8203	10.8203	9.63749	7.3451	19.2121		8.9231	9.65498	8.30016	13.29	9.47	20.5776		9.59359	13.9411	11.4414	12.3269	12.2317	10.6259		8.12068	8.6874	9.48748	18.42	7.44978	16.0515
8.79568	10.6583	10.6583	9.72129	7.44479	19.9624		8.98446	9.95661	8.20005	13.6166	10.1986	21.2004		10.6766	14.2376	11.5343	12.4736	12.0753	9.95893		8.20274	9.1053	9.83392	18.3444	7.7392	15.8658
8.47951	10.3542	10.3542	10.1483	7.15177	19.0126		8.38947	10.1736	8.58236	12.516	9.76327	21.0554		10.0909	13.3568	11.9325	13.0223	12.6814	10.2224		8.60754	9.06325	9.56539	18.2046	7.6226	14.1672
8.29518	10.3311	10.3311	9.18313	7.41194	18.8038		8.97011	10.5177	8.61885	12.777	10.3848	20.171		10.3736	13.4371	11.451	13.0964	12.273	12.1526		8.70404	8.76673	8.94103	19.8709	7.74936	15.7827
8.36834	10.7102	10.7102	9.9784	7.50936	18.5805		8.72295	9.19067	7.95314	11.7852	9.83392	21.5041		9.56465	13.1437	11.6372	12.91	12.6868	11.379		8.49985	8.43016	9.78615	18.2387	7.85572	14.5028
8.49869	10.7932	10.7932	9.46639	7.09838	18.2765		8.91666	9.12352	8.87304	13.4478	9.94118	20.7276		10.4362	13.7212	11.7503	13.1585	12.7183	9.61001		8.35572	8.93615	9.27062	17.4764	8.03044	15.5243
8.63519	10.3212	10.3212	9.54394	7.05157	19.1367		8.65686	9.72223	8.2717	12.5322	9.72131	20.5183		10.7876	13.7253	12.0764	12.4599	12.6219	10.0953		8.09198	8.96471	9.36281	18.5964	7.3999	15.1529
8.45423	10.2447	10.2447	9.90427	6.88266	18.4167		9.02967	9.03529	8.83065	12.041	10.0892	21.1279		10.2346	13.0998	12.0741	12.8589	12.6462	9.56379		8.46526	8.8966	9.38477	18.3635	7.69299	15.0232
8.14726	10.8709	10.8709	9.76899	7.59272	18.016		8.82041	9.1283	9.1014	12.1966	9.71685	20.5748		10.5406	14.2004	11.7376	12.4387	12.1083	11.6132		8.20607	8.59369	9.01302	17.8134	7.42586	15.2585
8.47571	10.4702	10.4702	9.5376	7.2416	18.512		8.72262	10.4162	9.53764	12.8679	9.6244	20.9069		10.4628	13.7654	11.7466	12.2047	12.7385	13.0793		8.31917	8.96274	9.20145	18.1611	7.39218	14.6644
8.06167	10.5325	10.5325	9.59745	6.97937	17.7746		8.49528	10.1018	8.68701	12.7905	9.59439	20.9179		10.6103	13.2033	12.0547	12.0132	12.0253	12.5239		8.30365	8.64665	9.32398	18.0427	7.42378	15.787
8.51612	11.2339	11.2339	9.67955	7.29662	18.7718		8.9854	10.0596	8.30196	12.3251	10.0049	21.6447		10.2596	13.9278	12.0898	11.6998	12.6877	12.7157		8.29394	8.49401	9.09127	17.009	7.54014	16.2819
8.7595	10.6408	10.6408	9.35527	7.24822	20.4303		8.5982	9.8326	8.63774	12.8517	10.6633	20.9536		9.86192	13.6511	12.1678	11.3945	12.4565	12.2899		8.89162	8.42391	9.84514	17.4696	7.0851	16.3833
8.47694	10.6174	10.6174	9.47206	7.41739	19.8785		8.86752	10.6665	7.96689	13.1266	10.1209	21.3992		9.93569	13.6014	11.4374	11.7057	12.116	12.3378		8.45729	8.60198	9.29502	17.2582	7.63286	15.679
8.67619	9.55599	9.55599	9.66567	6.72761	19.2051		8.48802	10.1353	7.92925	12.0028	9.61026	20.8767		10.0349	14.3391	11.4968	12.466	12.1707	12.3037		8.46761	8.58688	9.57535	18.6309	7.70082	15.4707
8.24638	9.77549	9.77549	9.7553	6.79557	19.2083		8.48831	9.82628	8.28343	12.7861	10.1186	22.2184		10.4681	14.1599	11.724	11.3337	12.0608	12.094		8.5911	8.76126	9.53057	19.1876	7.486	15.4473
8.49189	8.99628	8.99628	9.7611	7.14738	19.366		8.54682	9.14239	8.20652	12.7125	9.7272	20.8168		9.70645	14.2668	11.6065	12.2215	12.1783	12.4419		8.54865	8.4942	9.8845	18.6244	7.25224	14.3593
8.79155	10.3561	10.3561	9.19579	7.32266	19.0646		8.39939	8.66707	8.43661	12.8976	9.50126	21.278		10.409	14.1909	11.1267	12.1371	11.7035	10.8732		8.70086	8.61711	9.61719	19.2463	7.72703	14.6726
8.22162	10.4576	10.4576	9.82898	7.05886	18.3595		8.42257	10.4677	8.58994	12.2307	9.3329	20.9761		10.6707	12.622	11.2351	11.8018	12.0484	13.2942		8.63195	8.55187	9.40186	19.4665	7.30514	15.5401
8.46168	10.0541	10.0541	9.86071	7.02404	19.2037		8.55741	9.89416	8.01095	13.1591	9.79074	20.8978		10.1019	13.3904	11.3201	12.188	11.7353	12.1398		8.55669	8.67652	9.8414	19.0995	7.44503	15.5981
8.37401	9.24152	9.24152	9.8357	7.16874	20.0028		8.56673	9.43433	8.27487	12.6065	9.50921	21.0059		10.1073	13.2016	11.5619	12.0319	12.3205	12.3621		8.77207	8.67718	10.1771	19.8341	7.48637	15.6061
8.37599	9.76044	9.76044	9.64473	7.15311	18.8056		8.51646	9.7994	8.09247	13.0151	10.1498	21.0221		10.0834	13.3815	11.8575	12.5719	12.173	12.9731		8.71221	8.2174	9.46246	18.5505	7.92552	15.8489
8.47385	10.021	10.021	9.41277	7.37234	18.5264		8.62949	9.72105	7.9692	12.9011	9.68139	20.7339		9.57778	13.5804	11.9588	12.9185	11.8623	12.5825		8.19309	8.5964	9.68003	19.2127	7.51506	15.9329
8.64349	9.38626	9.38626	9.15486	7.76207	19.0236		8.47456	9.79644	8.46532	12.9363	10.4602	20.6743		9.65652	13.2105	10.8168	13.1296	12.2386	12.6856		8.39198	9.55879	10.0039	17.2868	7.56383	15.4405
8.40062	9.7612	9.7612	9.44924	7.1878	18.0941		8.48871	9.5809	8.44409	13.5924	9.73527	20.3019		9.33776	12.9877	11.7729	13.1427	12.2312	12.1839		8.31	8.72514	9.45414	16.6877	7.58597	14.9232
8.64235	10.6749	10.6749	9.16346	7.55329	18.5873		8.73049	9.8251	8.37999	12.592	10.4953	21.4439		9.43236	13.8184	12.0796	12.2947	12.0879	12.6202		8.56417	8.6695	9.64668	16.3719	8.07141	15.0428
8.54734	9.55269	9.55269	9.7128	7.70663	20.2517		8.91703	10.0554	8.43397	12.2968	9.7748	20.76		10.3851	13.1645	12.074	11.7482	11.9723	11.8729		8.33728	8.3258	9.36259	17.1926	6.97401	15.3335
8.65506	10.6865	10.6865	9.32011	7.11675	19.8659		8.72365	10.5273	9.10093	12.6421	10.0743	20.9184		9.46607	13.2904	12.0197	11.4388	12.6667	11.796		8.68468	8.51697	9.76181	16.3213	7.22291	15.3958
8.52229	10.6551	10.6551	10.1111	7.15397	19.8556		9.07324	9.88811	8.17592	12.3735	9.81807	20.1968		9.7633	13.0828	12.3777	11.1979	12.2299	9.44978		8.41591	9.06699	9.51823	16.4457	7.39418	15.666
8.8026	10.5093	10.5093	9.33353	7.33571	19.6249		8.82597	9.2505	8.14927	12.2754	9.77099	21.7317		9.8503	12.7813	12.1653	10.8803	12.0791	10.4141		8.30385	8.59207	9.35909	17.2012	7.38428	15.6404
8.92538	10.6515	10.6515	9.55243	7.61484	19.7813		8.82739	10.0861	8.91419	12.8133	8.99381	21.0193		10.0831	12.9791	11.7821	9.82185	12.587	10.4661		8.43024	9.02799	9.21616	17.4881	7.35149	15.5275
8.61025	10.4616	10.4616	9.94609	7.16649	19.2197		9.04116	9.9295	8.48387	13.279	9.26554	20.3464		10.2482	13.45	10.2197	11.1579	11.9502	9.84333		8.01328	8.78891	9.7361	16.5534	7.69743	14.9541
8.45449	10.6765	10.6765	9.40534	7.44665	18.7219		8.79765	9.72323	8.1153	13.3864	9.38487	20.2419		10.1643	13.4702	11.1674	11.0682	12.2527	12.3517		8.5576	8.66991	9.59434	16.1323	7.39784	15.3714
8.45161	10.0969	10.0969	9.43217	7.36321	18.7027		9.02564	9.18798	8.61249	13.3963	9.44958	20.8216		10.0683	13.7472	12.4237	12.1543	12.4758	11.8667		8.40971	8.67505	9.83362	16.3667	7.62395	14.5288
8.54975	11.0149	11.0149	9.84769	7.54656	17.8124		8.73538	9.98668	9.43764	12.3519	9.65298	20.868		10.0404	13.738	11.9374	12.3091	11.8422	12.391		8.28886	8.6883	9.87062	15.9389	7.23866	14.7191
8.50772	10.6111	10.6111	9.77692	7.49746	19.4402		8.60325	8.6721	11.3002	12.9097	9.9787	21.1815		9.75515	13.1952	12.1284	11.721	11.9767	12.1718		8.54813	8.25193	10.5146	15.9685	7.52486	14.902
8.25903	10.9808	10.9808	9.46912	7.4321	19.2959		8.77156	9.00248	11.7071	12.832	9.81292	20.4594		10.5139	13.4806	11.9838	11.7276	12.0444	12.3536		8.29719	8.54121	9.90706	16.6944	7.28034	17.0227
8.30102	10.8612	10.8612	9.17697	7.2363	18.8373		9.01086	10.1807	12.137	12.8216	9.49301	21.0087		10.5206	12.4959	11.7578	12.0534	12.3298	12.4842		8.60815	8.45547	10.3276	15.7218	7.74923	16.9425
8.68384	10.7573	10.7573	9.40435	6.58791	18.9983		9.57199	10.3415	12.5342	12.8585	9.74372	21.572		10.9081	13.3625	11.6051	11.8034	12.2053	12.463		8.64048	9.1466	9.95339	16.3124	7.51601	14.002
8.53212	10.574	10.574	9.3924	7.33054	19.266		9.20347	9.58973	13.1812	12.3804	10.2802	21.0106		10.5744	13.4854	11.3054	11.7976	12.3687	12.1443		8.59875	9.01103	10.353	16.4647	7.54734	15.053
8.46075	10.8034	10.8034	9.54449	7.82967	19.6866		9.28935	10.2273	13.3466	12.5624	9.74759	21.3574		10.5617	14.2105	11.4375	11.562	12.1768	12.8492		8.27435	8.81342	9.80637	15.9694	7.79018	14.9542
8.55391	10.0824	10.0824	10.5141	7.35591	18.6734		9.25217	9.48668	13.206	12.7249	9.34918	20.433		9.98212	14.2309	11.4201	11.7605	11.7145	12.4595		8.40147	8.96297	10.0242	16.5816	7.16644	17.6083
8.36526	10.6325	10.6325	9.92142	7.5712	18.945		10.3227	9.97885	13.254	12.8122	9.77108	20.1734		10.3136	14.4074	11.8496	11.659	12.3511	12.5442		8.38972	8.38375	10.1011	16.8055	7.16252	14.8615
8.66819	10.7105	10.7105	9.62602	7.52666	19.0405		10.3247	10.3541	13.0828	12.221	9.93942	22.2743		10.4473	14.2117	11.8078	11.8199	11.4772	13.8887		8.07599	8.86642	10.015	17.6813	7.5823	13.3313
8.29576	10.5982	10.5982	10.1801	7.46982	18.7299		11.496	10.0826	13.3871	12.9404	10.1865	20.6134		10.5535	14.2162	12.2901	12.3611	12.2043	12.9646		8.49741	8.69769	10.1064	17.0875	7.77085	13.7479
8.5341	10.0446	10.0446	10.4015	7.64909	18.4857		10.9213	8.92803	12.6785	13.2345	9.78451	21.4656		10.474	14.6172	11.6153	11.9086	12.3768	12.4461		8.4347	8.53727	10.3499	16.5578	7.17314	14.9868
8.47552	10.7822	10.7822	10.1505	7.4858	19.1491		10.1391	9.6063	12.0005	13.1463	10.1958	20.7446		10.321	12.8759	11.6298	11.4619	11.5601	12.1573		8.44647	8.7262	10.0044	17.299	7.73383	14.204
8.60333	10.8143	10.8143	9.19397	7.36266	19.6502		11.0669	9.66787	12.5649	13.1038	9.97058	20.6295		10.293	13.28	11.8226	11.592	12.149	11.966		8.28742	8.5333	11.22	16.7268	7.92973	15.1542
8.28108	10.6085	10.6085	9.56089	7.12182	18.8275		10.4996	9.85275	12.2814	12.671	9.55589	21.1949		9.9854	13.1039	12.7893	11.475	11.773	12.1198		8.28603	8.82725	10.3429	15.5772	7.69801	15.1739
8.53921	10.5667	10.5667	9.62874	7.20149	18.7889		10.8937	9.63829	12.1447	12.8199	9.53491	20.8709		10.7724	14.6696	12.3611	12.2641	11.9351	12.7875		8.82028	8.8247	10.8925	17.0155	7.68527	14.8184
8.47303	10.7931	10.7931	9.03789	7.16828	19.6212		10.658	9.95691	12.1308	12.1661	10.093	20.7039		10.3052	14.4931	12.5843	11.6329	11.7687	12.7903		8.35953	8.6155	9.93204	15.1632	7.5758	14.571
8.50696	10.9605	10.9605	9.80355	7.33536	18.8889		11.2236	9.65059	12.7836	12.3656	9.1856	20.9403		10.714	14.0875	12.6393	11.6529	11.8403	12.0707		8.71574	8.71167	10.2801	15.5621	8.31405	14.3376
8.57001	10.7679	10.7679	9.25429	7.28808	19.7923		13.0631	9.51749	12.3302	12.1225	9.70767	20.9181		10.4914	14.4543	11.7785	11.9837	12.3335	12.1703		8.51325	8.13247	10.2917	15.9187	7.64893	14.6041
8.71791	10.5375	10.5375	9.42947	7.22238	18.8644		12.3695	9.41422	11.9921	12.8629	9.38359	21.4288		11.8357	13.3667	12.0896	12.8976	11.8756	10.7695		8.39167	8.87336	10.0278	15.747	7.98738	14.3643
8.59774	10.396	10.396	9.00712	7.38206	19.0257		10.5793	9.79289	12.6781	11.9189	9.53766	20.8919		10.3465	13.9918	12.3922	12.4942	12.2346	11.542		8.30116	8.52992	10.093	15.9231	8.16463	13.5281
8.66583	10.6732	10.6732	9.04427	7.23428	18.1525		11.4772	9.56829	12.3582	12.411	9.90017	21.4585		10.1525	14.3342	11.6094	12.4066	11.8751	12.1984		8.89856	8.94189	9.96479	16.1756	8.17163	14.6759
8.81658	10.9541	10.9541	8.74374	7.42693	18.4759		10.9685	9.33566	12.9798	12.6476	9.32735	21.2286		10.0701	14.1605	12.5271	12.7157	11.8578	11.1886		9.23742	8.76234	10.0828	16.1167	7.72832	14.348
8.47283	10.2762	10.2762	8.91906	7.13069	16.3176		9.67182	9.33081	12.9413	12.2762	9.68621	20.8507		10.5671	13.7711	12.1768	12.6617	11.2532	10.8713		8.75565	8.65597	10.5471	16.3781	7.07543	14.6511
8.16609	10.5922	10.5922	9.50147	7.06586	18.5848		9.65147	9.25545	13.0683	12.6277	9.90233	21.4405		10.3402	13.2271	12.608	13.6827	11.479	11.7437		8.61605	9.21275	10.7063	16.7702	7.66841	14.6822
8.71526	9.90687	9.90687	9.45965	7.48012	18.1073		10.5291	10.1905	12.1849	12.513	10.1493	20.4925		10.6324	13.0358	12.0489	13.6523	12.1489	11.1985		8.50885	8.81731	10.0699	16.3874	7.65545	14.1422
8.44872	10.9433	10.9433	9.15786	7.0856	18.6381		9.80281	9.97143	12.8304	12.4489	9.68093	21.8203		10.4166	13.5582	11.726	13.0815	11.7877	12.04		8.52338	9.19835	10.2319	15.8615	7.54016	14.8403
8.53854	11.2126	11.2126	9.0253	6.59556	18.3166		9.46242	10.0401	12.9022	12.5485	9.75665	21.2258		9.71035	14.2755	12.6013	12.4897	12.0565	11.399		8.89007	8.28199	10.1347	15.4482	7.60678	14.6992
8.631	11.083	11.083	8.91682	6.89288	17.8294		9.05363	9.46698	13.1359	13.2022	9.66055	19.5837		10.5035	13.6808	12.1271	13.7513	11.4302	11.5026		8.50702	8.26989	10.6738	15.9526	7.54573	13.5223
8.40208	10.9354	10.9354	9.00003	6.586	16.805		9.0302	10.1477	12.9546	12.8038	9.86876	20.7755		10.239	14.0405	11.8294	13.9149	11.3994	12.1672		8.44155	8.62447	10.9188	15.7888	8.01514	14.5615
8.59374	10.8802	10.8802	9.1432	6.66749	16.3948		9.17339	9.90867	12.3459	12.3159	9.59621	20.8668		10.3203	13.2517	11.8018	12.0855	11.5227	11.8371		8.34853	9.09008	10.7215	15.7767	7.56818	14.3635
8.60126	9.1508	9.1508	8.26737	7.08276	17.5886		9.00242	9.35233	12.7955	12.3545	9.91131	19.8276		10.6013	13.5859	11.6305	12.8494	11.2369	11.6336		8.52604	8.95608	10.8907	14.8635	7.503	13.4582
8.48407	9.70773	9.70773	8.76708	6.47092	17.962		9.13698	9.77395	13.3093	12.5345	10.0526	20.3122		10.2361	13.7141	10.7272	11.8682	11.6799	11.5971		8.47021	8.80165	9.86972	15.0339	7.71342	13.0034
8.32683	9.45698	9.45698	9.12587	6.82075	18.2753		9.64015	9.72985	12.2636	12.6152	10.3378	20.5382		10.5189	13.6169	11.6679	12.3605	11.9035	11.935		8.49681	8.92589	9.76487	15.921	7.51676	14.0791
8.52942	10.2563	10.2563	9.39834	7.04182	18.6138		9.45477	10.2846	12.9879	12.8783	10.0922	20.2679		10.3932	13.0661	11.7906	11.9548	12.6627	12.1189		8.55968	8.05823	11.429	15.1544	7.48625	14.2474
8.60989	10.729	10.729	9.05926	6.55428	18.7251		9.11128	9.70005	12.519	13.0151	9.74752	20.2133		10.5829	13.8926	11.4437	12.9592	12.3552	11.4807		8.54719	9.17952	10.4681	14.8362	7.44071	15.0138
8.57051	9.27799	9.27799	9.10222	6.66088	18.7622		9.21367	9.84697	12.7536	11.9478	10.0249	20.1322		10.397	13.6805	12.0232	13.0484	12.5104	12.0235		8.56811	8.51252	10.6895	15.0113	7.2031	17.1058
8.58017	9.76462	9.76462	8.48399	7.08329	16.9228		9.31739	9.75476	12.7276	12.7052	10.573	20.0143		10.2729	13.9477	12.0958	13.5659	11.6784	11.4923		8.444	8.74625	10.2413	15.7923	7.65594	15.6273
8.23343	10.4583	10.4583	9.13753	6.69068	18.3168		8.75718	9.79822	12.8058	12.5182	10.5072	20.0358		10.6806	13.9706	12.1839	13.0371	12.3244	12.1966		8.69909	8.73777	10.2916	15.7778	7.71066	15.1056
8.38332	10.9579	10.9579	8.93826	7.02766	18.9851		9.04315	10.4242	13.2173	12.1754	10.6252	21.3079		10.1626	13.1755	11.3743	12.6935	12.2365	12.1849		8.55379	8.87927	10.3866	15.9398	7.23649	14.934
8.53436	9.58182	9.58182	9.10825	7.13957	18.4685		8.74815	9.53907	12.877	12.8665	10.5774	20.6718		10.9766	14.2137	11.7866	13.4218	12.2842	11.4594		8.59375	8.83516	9.83359	14.9709	7.27632	16.6244
8.33286	9.70877	9.70877	9.14189	6.8522	19.1808		9.46765	9.68843	12.9512	12.659	10.1426	20.8025		10.8447	13.2523	11.8231	12.8329	12.7007	11.3486		8.63233	8.49364	9.85199	15.4062	7.61917	14.3413
8.75061	9.56971	9.56971	8.89038	6.9328	19.5038		9.38846	9.64658	13.5125	13.4229	9.77276	20.4349		10.7697	13.7774	12.5214	12.3203	12.4845	11.6421		8.3762	8.34795	9.76027	15.1919	7.25238	15.7785
8.71669	10.2352	10.2352	9.50363	6.68039	18.0757		9.13883	10.3422	12.7088	13.2327	10.5688	20.4057		10.1352	13.2855	11.9958	12.8982	12.2232	11.6685		8.27649	8.72626	9.89826	15.4821	7.53101	15.6091
8.44233	9.79874	9.79874	9.18527	7.14604	18.4728		9.03879	9.50728	12.6757	12.9498	9.86936	21.543		10.2669	14.1686	12.3068	12.1637	12.3629	11.3532		8.31915	8.44257	9.86232	15.1306	7.7284	14.0499
8.48608	10.2211	10.2211	9.52097	7.11062	19.0147		8.98269	9.27911	12.0288	12.8402	10.3823	20.9909		10.1209	14.3471	13.0769	12.5541	12.2489	11.6424		8.2103	9.0682	9.97032	15.3125	8.07394	14.5131
8.45485	10.5475	10.5475	9.54389	6.95355	19.3711		10.2508	9.43911	12.1141	13.6027	10.0774	20.896		9.76414	13.5999	12.7237	12.9086	11.6539	11.9947		8.40506	8.68827	10.4713	15.2934	7.77711	14.5786
8.61012	9.48828	9.48828	8.68798	6.89306	18.8128		8.19328	9.87616	11.9109	12.8781	10.0684	20.6681		10.4738	13.7186	11.9213	13.163	11.4615	12.1952		8.64533	8.85084	10.2539	15.0456	7.61566	14.6375
8.59133	10.0276	10.0276	9.00996	7.14558	19.4871		9.12095	9.57971	12.2307	12.3672	10.4838	20.1365		9.72313	13.8493	11.7306	13.0466	11.8907	12.6425		8.47956	8.65541	9.97935	14.5698	7.28536	15.4106
8.65543	9.61943	9.61943	9.14059	7.16785	18.9222		8.82491	9.91348	13.3702	12.8813	10.3363	21.1409		9.67325	14.1231	12.1612	12.8217	12.1081	12.0788		8.91026	8.6134	10.0344	15.7774	7.62749	15.106
8.49377	9.91466	9.91466	9.04925	7.27172	19.2134		9.01624	9.90152	12.5038	12.6421	10.4855	20.0294		9.25929	13.9002	11.7842	12.6903	11.8437	12.4485		8.51098	8.73682	10.5321	14.9455	7.70166	13.964
8.24331	10.553	10.553	8.94179	6.86074	19.3142		9.31101	9.68476	12.0383	12.7437	10.4862	20.781		10.8823	14.5724	12.1886	13.1231	11.2939	12.9566		8.4906	8.94146	10.0204	15.1039	7.71348	14.0318
8.36981	9.32718	9.32718	9.17062	7.29202	18.3308		9.78474	9.75903	12.577	12.0121	10.5797	21.1291		10.6643	14.116	11.7801	13.5341	11.7302	11.8486		8.50789	8.88038	10.1714	16.1519	7.22736	13.8943
8.50633	10.2906	10.2906	9.36218	7.29159	17.8471		9.91461	9.50462	12.2883	12.5646	10.6801	21.9578		10.2911	14.0834	11.7902	12.3975	12.0331	11.5805		8.54859	8.80423	9.75026	16.1358	7.5599	14.9495
8.71845	9.0645	9.0645	9.31255	6.49112	16.9108		9.58427	9.80804	13.0047	12.0041	10.8854	21.1438		10.4075	13.843	12.2329	12.4181	12.5081	12.092		8.3081	8.82925	10.4591	16.5198	7.32428	14.0604
8.63719	10.2327	10.2327	9.08179	6.95336	18.8434		9.07528	9.31048	12.4913	12.3531	10.6736	20.3768		10.9316	14.017	12.0912	13.2309	12.1056	12.4693		8.51123	8.98194	9.77615	16.0392	7.32988	15.1868
8.48869	10.6591	10.6591	8.87919	6.90053	17.4525		9.56592	9.54964	12.7166	12.7798	10.5705	20.8546		10.8343	14.104	11.5008	12.899	12.5898	12.0941		8.33063	8.88932	10.3642	16.1618	6.90566	15.235
8.71197	10.0649	10.0649	9.06036	7.43698	19.225		9.84192	9.82564	12.9394	13.5343	10.3099	21.0424		10.7055	13.8601	11.4464	12.0914	12.2465	11.9647		8.33001	8.89032	10.2022	17.0995	7.03442	14.2677
8.38247	10.9581	10.9581	9.31684	7.38252	19.2946		11.3279	9.85469	13.599	13.6415	10.6906	20.528		9.52625	14.3227	12.132	12.4266	11.9105	12.5666		8.36211	9.13732	10.0293	16.1934	7.42775	14.1371
8.01814	11.2214	11.2214	9.09149	7.14978	18.5705		9.19836	9.67382	13.4464	12.5934	10.004	20.8512		10.4371	13.7501	11.1783	13.2444	12.3083	12.1493		8.44504	8.7461	9.98361	15.9588	7.00524	15.267
8.26769	10.9159	10.9159	8.61188	6.96303	19.0855		8.31995	10.7586	13.4133	13.0211	10.1022	20.8122		10.8763	13.4431	11.2059	12.1884	12.2092	12.2404		8.4429	9.12927	9.7308	16.1468	7.6298	14.6215
8.73606	11.2104	11.2104	9.38812	7.68379	19.0574		9.2476	10.0705	13.9583	12.2996	10.5241	21.0305		10.4408	14.3978	11.6329	12.8674	12.2036	13.3354		8.51009	9.37536	10.2564	15.8531	7.5334	15.2789
8.77154	9.45576	9.45576	9.40856	7.03354	19.0091		9.24825	9.85337	13.7954	12.3893	10.2274	20.4335		10.7838	14.2378	10.7004	12.2816	12.2315	11.7525		8.34986	9.26777	9.95414	16.2286	7.12153	14.9639
8.59136	10.1693	10.1693	9.20241	7.43491	19.2396		9.36688	9.86731	14.2257	12.9377	9.98137	20.0995		11.1623	14.1045	11.3797	13.4886	11.8927	11.7141		8.60717	9.25721	10.2628	15.1039	7.22575	15.0664
8.42553	9.75181	9.75181	9.32382	6.95113	18.5162		9.40627	10.3833	13.4424	12.9227	10.3965	20.8413		11.6208	13.4608	11.9036	13.583	12.2135	12.3434		8.54363	8.73431	10.0136	15.8557	7.24385	15.3529
8.50904	9.73422	9.73422	9.12049	7.08193	18.2159		9.15401	10.0088	13.6813	12.8413	10.0899	20.7116		11.354	14.0316	10.9725	13.1188	12.2053	11.9977		8.37759	8.93238	10.0895	15.9096	7.44963	15.6973
8.50222	9.90257	9.90257	8.95195	6.95855	19.124		9.30742	10.3399	14.3311	13.5271	10.0818	20.6708		10.6539	13.2822	11.7341	14.1566	12.3107	11.5542		8.5189	9.06935	10.8563	16.312	7.47359	15.0062
8.35915	10.2839	10.2839	9.37719	7.33099	18.8103		9.7916	9.89868	13.9945	13.7521	10.6567	19.8882		11.235	13.9596	11.9879	14.9893	12.4553	11.9472		8.70546	9.00812	9.63499	15.9912	7.64453	15.4204
8.38964	10.746	10.746	9.42766	7.03577	19.1375		10.037	9.6911	14.3289	12.865	10.0749	19.6165		10.7743	14.5098	12.0574	15.1925	11.9123	12.662		8.4663	9.12027	10.2935	16.1461	7.97677	15.6405
8.36513	11.3832	11.3832	9.02785	7.03836	18.2646		10.458	9.62012	13.6973	13.06	10.4318	20.7009		12.4036	13.8681	11.9765	13.9217	11.529	12.0839		8.52378	8.97204	9.76734	15.746	7.32604	15.4374
8.59071	9.77407	9.77407	8.64334	7.0385	20.1241		8.81089	9.30012	13.8131	12.5931	10.5081	19.3251		11.2593	13.9106	12.0376	13.9266	12.287	11.7942		8.421	8.97069	9.12409	16.0135	7.38223	15.3286
8.53302	9.36167	9.36167	8.72961	7.59786	18.9573		9.6606	10.0045	13.8904	13.5946	10.2912	19.7567		10.9392	13.7033	11.4677	13.1572	12.5984	12.4774		8.56601	8.93459	9.9854	15.5497	7.56744	14.7002
8.26064	9.54093	9.54093	9.31471	7.13014	19.4876		8.87255	10.1061	14.6285	12.9337	10.4867	21.6442		11.1467	14.226	12.1214	13.8736	12.3376	12.0436		8.74516	9.02361	9.45546	16.0068	7.25249	13.7421
8.47264	10.3055	10.3055	8.75123	7.42933	19.9489		8.36483	10.0928	14.4901	13.3836	10.0679	20.458		11.6149	13.8181	12.26	15.1742	11.7705	11.8184		8.10352	8.61971	9.17877	15.2436	6.97822	15.8961
8.15317	10.2958	10.2958	8.79593	7.05347	20.9335		8.68121	10.428	14.0185	12.5051	9.98253	20.3506		10.7212	14.0386	11.701	13.6406	12.44	12.3319		8.47222	9.10438	10.7157	15.1669	7.43358	16.2344
8.25695	10.4788	10.4788	8.74037	7.11329	19.8697		8.84324	9.92392	14.8772	13.5486	10.2963	20.1476		11.2422	14.7475	12.0168	13.0954	12.4604	12.2285		8.72998	9.14844	9.79047	15.083	7.28615	15.1975
8.38815	10.8669	10.8669	9.00894	7.66484	18.9293		8.1222	10.5798	14.4077	13.1339	10.938	21.14		11.5681	13.474	12.2001	13.2098	12.1475	12.4062		8.81361	9.2194	10.2344	15.4184	7.05591	15.2861
8.53434	11.1525	11.1525	8.73402	8.10502	19.012		8.48753	10.0424	14.684	13.0998	10.8066	20.7159		11.8767	13.5625	11.5017	12.9586	12.2107	12.6913		8.40374	8.74844	9.82917	15.7732	7.23384	16.0717
8.04435	10.9856	10.9856	8.33446	7.1803	19.336		8.61169	10.668	14.3654	13.3866	9.9705	20.6393		10.7702	13.1492	12.0817	13.0485	11.9758	12.2376		8.43966	8.91985	10.1081	15.531	7.16119	15.4163
8.49664	10.6423	10.6423	8.59706	7.0385	20.0413		8.8043	10.0688	14.5109	12.2783	10.3023	20.0862		12.1833	13.7323	11.9767	11.7819	12.0719	12.4683		8.13521	9.10835	10.2769	15.4141	7.31997	14.8154
8.44242	11.0942	11.0942	8.36918	7.15108	19.2116		8.76943	9.60489	14.1122	12.8336	10.25	19.4525		11.4788	13.3798	12.5035	12.56	12.3312	11.5921		8.4037	9.267	10.2243	15.48	7.61298	14.8392
8.20178	10.7637	10.7637	9.00681	6.91053	19.9384		9.0481	10.073	14.0653	12.2279	10.6087	20.2031		10.9084	13.1737	11.9237	13.163	12.0277	12.1167		8.30943	8.49253	10.1399	15.456	7.89862	15.7422
8.60717	10.9132	10.9132	9.25013	7.49823	20.1597		9.0254	10.538	14.2526	11.9683	10.0691	20.6517		10.8177	13.1202	12.4053	12.8705	11.933	13.1513		8.10082	8.69511	10.2265	15.2092	7.73841	14.6947
8.7027	9.74311	9.74311	9.23052	7.39981	19.6942		8.86663	10.6145	14.5705	12.6232	10.6784	20.6659		10.2683	13.2623	12.2588	12.45	12.1045	12.142		8.34037	9.17163	9.81812	15.863	8.08139	15.1592
8.76621	10.5485	10.5485	9.28641	6.90822	19.1068		9.17489	10.1211	14.4654	12.7733	10.0135	20.3327		10.6354	13.6356	11.5221	13.3426	11.8417	11.7902		8.47267	9.4907	10.1957	15.0528	7.14066	15.6987
8.38509	9.91442	9.91442	9.12542	7.68064	19.9751		8.96732	10.1408	14.5765	12.6563	10.7151	20.91		10.4787	13.748	12.3558	13.7165	12.0761	12.241		8.53647	8.9181	10.0599	15.8845	7.31807	14.867
8.6667	9.71754	9.71754	9.1813	6.86436	18.3914		8.61712	10.2072	13.932	13.0499	10.4888	20.0143		10.3295	13.0186	12.1705	13.1403	12.4049	12.6141		7.97031	9.23648	10.2045	15.6662	7.86995	12.8241
8.52335	9.23672	9.23672	9.4752	6.82649	19.4417		8.88648	9.87399	14.0689	12.3332	10.1085	20.9912		10.7776	14.0429	12.3983	13.2609	12.08	12.327		8.53787	8.75275	9.9303	15.6856	7.3398	14.4017
8.4278	10.5204	10.5204	8.28512	7.04041	19.0485		9.21374	9.96513	14.0567	12.6247	10.6066	19.7806		10.8411	13.7012	11.7669	13.5717	12.3677	12.553		8.80821	8.51888	9.70934	15.2448	7.15553	14.9687
8.64542	10.0819	10.0819	8.66193	7.11295	20.0166		8.36416	10.5522	14.1075	11.9509	10.7335	20.8439		10.3765	13.3468	12.3634	12.3229	12.2905	12.0693		8.16763	8.9933	10.4332	15.5488	7.09745	15.1546
8.80159	9.75349	9.75349	9.1011	7.29774	19.5235		8.86334	9.65065	13.7235	12.2321	10.4624	21.4647		9.79131	13.6931	12.0529	13.0003	11.7946	12.1124		8.43382	8.73795	10.3458	15.4402	7.48975	13.6084
8.35638	10.1966	10.1966	9.09082	6.77488	19.0736		8.91311	9.80473	14.6279	12.7693	10.031	20.7951		10.6352	13.6068	12.5247	13.4307	12.2749	11.5204		8.36302	8.8758	10.1764	15.3237	7.39417	13.3222
8.50178	9.37121	9.37121	8.78889	7.05969	20.2207		8.58758	9.30027	14.8167	12.5248	10.1646	21.1522		9.63974	13.3419	12.2177	13.8541	12.1176	12.0543		8.64779	9.24349	10.2067	15.0514	7.28245	13.8328
8.74956	9.88415	9.88415	8.63366	6.78435	19.5615		8.73306	10.0622	14.6259	12.6047	10.5026	20.0776		9.92102	13.7014	12.4332	13.6795	12.6158	12.2701		8.36007	9.23938	10.4896	15.9571	7.14354	13.9166
8.62299	10.0082	10.0082	9.02434	7.05468	18.9991		9.01011	9.84066	13.8511	12.4254	10.084	20.8295		9.74241	12.8539	11.8483	13.291	11.828	12.2141		8.64061	9.02599	10.7076	14.4653	7.37436	13.6407
8.39944	9.56077	9.56077	8.66489	7.37543	19.5473		8.66909	10.3219	13.9161	11.8384	10.2581	20.148		9.05081	13.4144	12.1817	13.6057	11.6495	11.7187		8.50321	8.73958	10.7342	15.0188	7.1008	13.6094
8.64671	10.0453	10.0453	9.08613	6.77456	19.8507		8.9133	9.95808	14.2999	12.1496	10.2236	21.3096		9.63894	13.8349	12.7498	13.4849	11.8164	12.6707		8.48662	9.1201	10.0222	15.506	7.33423	14.7523
8.52813	10.1321	10.1321	9.10976	7.18837	18.3708		8.72423	10.1106	14.3386	12.2015	9.83874	22.6585		10.1244	13.4612	11.4533	13.9407	11.611	11.4153		8.37032	9.23239	10.5039	15.9703	7.3117	15.0601
8.28583	9.12203	9.12203	8.74848	6.971	18.5073		9.159	9.57631	13.9557	12.1961	10.2919	20.5625		10.3681	13.5296	12.4718	13.5699	11.9141	12.4162		8.16534	8.7593	10.247	14.7639	7.30373	17.984
8.6665	8.75242	8.75242	9.3933	7.06203	18.7501		8.67366	10.1058	13.579	11.7654	10.2524	21.0523		10.3422	13.212	11.8728	12.1262	12.8177	12.3352		8.53514	8.95444	10.2378	15.1786	6.9848	17.7673
8.25853	8.57075	8.57075	8.89754	7.38303	18.0465		8.8337	10.3354	14.3678	12.2742	10.7413	20.0037		10.0803	13.7521	11.5194	13.0965	13.0131	12.2082		8.56007	8.74776	10.2196	15.8311	7.39201	17.6636
8.42205	8.77191	8.77191	8.50888	7.5517	18.1096		9.02993	11.1317	14.2005	11.8373	10.3999	21.3412		10.1225	13.6829	12.2259	13.5674	11.958	11.1243		8.39051	9.00097	10.2103	16.1622	7.5666	15.9722
8.46582	8.75347	8.75347	9.02864	7.05727	18.298		8.86983	10.1666	14.6578	12.5873	10.3662	22.1407		9.68349	12.4049	12.0805	12.6822	12.5434	12.4226		8.41961	9.30314	10.6045	16.4416	7.20483	16.6408
8.44945	8.32426	8.32426	9.2608	6.93035	19.0291		9.1316	10.022	13.7348	12.3525	10.5047	21.2184		10.4647	13.2464	12.3538	12.4499	12.663	12.2977		8.67314	8.70707	10.3554	16.2367	7.37804	18.4211
8.53512	9.06242	9.06242	8.5471	7.57932	20.1328		8.72752	9.48019	14.1604	11.1843	10.3276	20.8548		10.466	13.3923	12.2091	12.6845	12.7804	12.0376		8.48327	9.08347	10.8296	15.5893	7.44745	17.0752
8.70238	9.22583	9.22583	8.90941	6.7444	19.3366		8.65603	9.51421	14.4618	11.3686	10.2051	21.4404		10.2533	13.4341	12.1678	13.6222	12.157	11.8077		8.11451	8.60382	10.0881	15.464	7.74413	16.9817
8.46875	9.06835	9.06835	9.13096	7.44997	19.9536		9.84257	9.20118	14.1862	11.5168	10.395	21.2086		9.79765	13.531	12.376	13.5999	12.2293	12.2783		8.46367	8.8257	10.528	14.6858	7.18447	18.9148
8.30143	8.79225	8.79225	8.47475	7.41626	19.8768		10.0308	10.7954	13.9459	11.9086	10.6465	20.5964		10.1969	12.5185	12.5321	13.3885	12.5479	11.3946		8.4721	9.67259	9.74495	15.2065	7.67443	17.6744
8.76441	8.57897	8.57897	8.4039	6.76317	20.1348		10.1606	10.2126	14.4538	11.788	10.5153	21.2902		10.2342	12.8171	12.6107	12.9973	12.226	12.2776		8.2833	8.72072	10.3537	15.0524	7.39472	18.5616
8.54581	8.37971	8.37971	8.76043	7.37012	22.1213		9.8805	9.93504	13.7018	11.3966	10.2369	21.0372		10.4852	13.4577	11.5424	13.27	12.7509	12.2712		8.50257	8.97683	10.2169	15.1463	7.12911	16.6781
8.41891	8.42324	8.42324	8.82099	7.49681	19.8659		9.19581	10.5832	14.3144	10.831	10.6954	20.6731		10.6107	13.2189	11.5692	12.9651	12.1163	11.7054		8.53011	9.05712	10.2039	14.6807	7.43646	18.528
8.75634	8.04395	8.04395	9.61732	7.067	19.9		8.94469	10.2124	14.4208	11.4963	9.97885	20.4063		10.0221	12.849	11.5644	13.832	12.3719	11.4915		8.33985	9.41795	10.0343	15.6181	7.42432	18.6676
8.41402	7.90377	7.90377	9.24067	7.30278	19.5749		8.5833	10.1536	14.552	11.3412	10.5449	21.0678		10.0275	13.1079	11.9606	13.44	12.0834	13.0122		8.63074	8.78645	10.495	15.3976	7.21189	19.356
8.46974	8.06633	8.06633	9.15518	7.34701	20.0845		8.92891	10.2691	14.0857	11.3888	10.4977	21.1568		10.1158	13.4228	11.565	13.1509	12.7312	12.0796		8.57463	9.25059	10.4986	15.8934	7.31712	19.7406
8.6481	8.14511	8.14511	8.85544	7.6887	20.0937		8.62573	9.94067	14.2458	10.7555	10.0968	20.8435		10.2123	13.1825	11.478	14.009	12.9353	12.3764		8.51293	9.39663	10.1952	15.6352	7.06559	18.9442
8.75665	8.20944	8.20944	9.17663	7.44224	20.3906		8.98378	10.1354	14.197	11.4176	9.73641	20.1824		10.1631	13.1376	11.8131	13.882	12.7061	12.3865		8.5078	9.43747	10.1885	15.7304	7.5049	19.218
8.57892	7.80198	7.80198	8.73767	7.87783	21.5177		9.1297	10.2151	13.8512	12.1486	10.4151	21.3293		10.217	12.6304	11.9169	13.137	12.1095	12.7302		8.4499	9.3155	10.6154	15.4818	7.01234	18.4899
8.36356	7.60007	7.60007	9.09651	7.09599	21.1968		8.77923	9.88019	14.4259	11.2527	10.0722	22.4053		10.2307	13.1031	12.0269	13.1338	12.8611	12.6947		8.53604	8.92234	10.0928	15.6198	7.56127	17.8045
8.47802	7.69454	7.69454	9.23934	7.56973	21.4366		9.03293	10.7563	14.4562	11.6718	10.2323	21.5779		10.0438	13.234	11.7109	13.8785	12.2782	11.8753		8.24801	9.49554	10.5322	16.4416	7.08138	19.4354
8.19496	7.59849	7.59849	9.40707	7.14734	19.7799		8.66594	10.0588	14.4535	11.3663	10.0694	19.9412		10.1178	13.177	11.5176	13.3229	12.6276	11.688		8.56677	8.70206	10.2852	15.6611	7.39541	19.5857
8.48465	8.05894	8.05894	9.38781	7.32681	20.9045		8.94462	9.93597	14.2277	11.6548	10.7865	21.1703		10.0295	13.109	11.2853	12.8646	12.4919	12.0977		8.46542	9.15505	10.191	14.6927	7.00259	19.4633
8.78283	7.83901	7.83901	8.94413	7.34722	20.0453		8.53121	9.92328	13.9642	11.5144	10.2892	21.6419		10.1944	13.0181	11.4315	13.1474	12.4357	11.4527		8.75131	8.74371	10.3379	14.8452	7.43463	18.8796
8.63037	7.51454	7.51454	9.06087	6.98991	19.3178		8.76975	10.5317	14.0296	12.235	10.0631	21.014		9.77534	13.0441	11.5489	13.2338	12.7348	12.0882		8.35672	9.443	10.1942	15.0393	7.12311	17.5414
8.39663	7.98723	7.98723	9.11199	6.56208	19.5074		8.77395	9.91821	14.0554	11.719	10.3927	21.0049		10.5417	13.4461	12.0694	13.5289	12.821	12.4029		8.46386	9.15898	10.2829	15.6139	7.27429	17.1168
8.35524	8.08033	8.08033	9.0329	7.08149	19.6236		9.15481	10.0039	14.1425	12.2227	9.75182	21.0345		9.66913	14.0224	11.8335	13.3693	12.3711	12.267		8.90408	9.12462	10.2098	15.8889	7.31665	17.3326
8.59547	7.60398	7.60398	9.08615	7.12745	18.7106		8.98582	9.51925	13.1333	12.1156	10.2913	20.5533		10.9344	13.0418	12.0897	13.4061	12.7943	12.6514		8.60686	8.49151	10.0977	15.198	7.15035	14.3592
8.5944	7.81642	7.81642	9.41818	7.13125	18.2841		9.00263	10.1961	15.0407	11.8564	9.85584	21.2886		10.1169	13.2262	12.2933	13.1082	12.5803	12.0416		8.32199	8.54274	9.96428	15.5699	7.12969	13.4468
8.51362	7.64799	7.64799	9.28972	6.99939	19.1912		8.96889	10.1394	14.288	11.8611	10.5498	21.0744		9.57082	13.4	12.823	13.6378	12.7976	12.0007		8.48742	8.45128	9.62852	15.609	7.14877	13.7514
9.1465	7.77217	7.77217	8.974	6.7908	18.7154		9.57608	10.6571	14.5956	11.7004	10.5328	20.4321		10.3465	13.6543	11.1643	13.0789	12.8457	11.5352		8.58766	8.98969	9.89259	15.5167	7.40888	13.2845
8.91415	7.91577	7.91577	9.16835	7.12512	18.9926		10.4578	10.0507	14.3339	11.1315	10.3975	20.9101		10.5812	12.8845	11.2527	13.529	13.2545	11.0071		8.4373	8.9245	10.6052	15.5784	7.27205	13.1805
10.3803	7.97784	7.97784	9.59915	7.31831	19.3653		10.3227	10.3538	13.8251	11.3571	9.80499	21.0657		10.4828	12.9579	11.6825	12.4551	12.9464	11.8803		8.58598	8.82525	10.3635	15.26	7.46499	13.5594
10.0554	8.29112	8.29112	9.27778	6.97735	18.8326		11.1775	9.87594	14.2916	11.8634	10.1685	21.9644		10.1062	13.3874	11.5566	12.9161	13.0653	12.8627		8.4547	8.83684	10.4287	15.9932	7.36688	14.38
10.0579	7.99138	7.99138	9.18539	7.26215	19.3428		9.44532	10.7041	14.553	11.6223	9.68982	20.6727		9.76268	12.9686	11.7481	12.274	13.0245	11.3936		8.50052	8.42099	10.4118	15.4207	7.63433	13.0584
10.6175	7.55126	7.55126	9.12897	6.84792	18.898		10.4621	10.5598	13.6369	12.0019	9.86177	20.9575		10.2892	13.1349	11.882	12.8159	12.5236	11.7927		8.26016	8.77826	10.4486	15.5368	7.78482	13.7641
10.3256	8.01556	8.01556	9.18054	7.67983	19.1257		10.1728	10.6427	14.5023	11.7706	10.5	21.0798		9.71793	13.5566	11.995	13.0295	13.0236	11.8972		7.97027	9.08111	10.7211	15.5589	7.25173	14.2438
9.85258	8.50488	8.50488	8.84702	7.08971	19.6992		10.5306	9.83188	14.4136	11.1794	10.3035	21.2441		9.99885	13.3788	12.1193	11.9854	12.7286	11.3234		8.20432	8.51376	10.423	15.5424	7.4469	12.6373
10.5525	7.93668	7.93668	8.6466	7.39991	19.0715		10.1187	9.61229	14.5521	12.1766	10.7844	21.3355		9.21814	13.1399	12.5038	12.583	12.5653	11.8862		8.57684	9.23672	10.2255	14.9389	7.76269	13.6666
10.1994	8.2693	8.2693	9.33755	7.1103	18.8428		10.1091	9.8564	14.3783	11.5595	10.1174	21.7817		10.2151	13.0847	12.114	13.7239	12.5176	11.7338		8.30133	8.36694	10.3079	16.1539	7.16604	12.7709
10.2945	7.81694	7.81694	9.7534	6.93401	18.3091		10.189	9.26703	14.3421	12.1908	10.0253	20.886		9.80492	13.1855	11.8778	13.4159	12.0732	11.2957		8.62906	8.68347	9.94264	15.8947	7.42049	13.1041
10.4281	8.19575	8.19575	9.35796	7.17468	18.9927		10.7903	9.97875	14.4475	10.8598	10.1112	22.4397		10.1194	12.9592	11.7833	12.7788	12.2762	12.9538		8.50567	8.66964	10.2439	16.2467	7.31332	13.1516
10.326	7.70136	7.70136	9.41912	7.22027	18.4031		10.9863	9.33093	14.0205	11.8199	9.95471	22.3201		10.1207	13.3357	11.7068	12.9439	12.0821	12.5283		8.57105	9.03801	10.2864	15.924	7.4883	13.6891
10.7894	7.67796	7.67796	9.76579	7.21915	19.4806		10.1064	9.37363	14.3475	12.4074	9.92855	22.4267		9.9436	13.0865	11.5537	12.7918	12.319	11.8826		8.38108	8.59658	10.0224	16.63	8.20571	13.0982
10.055	7.36968	7.36968	9.17428	7.2051	18.7581		10.4734	9.33054	14.6496	12.4794	10.093	22.2239		10.4182	13.1789	11.5234	13.0652	12.7068	11.4462		8.73376	8.99237	10.3936	15.0671	7.64673	13.1917
10.7127	7.48122	7.48122	9.78645	7.54999	18.7196		9.98242	9.53455	13.6704	12.2017	10.123	21.1129		9.92087	13.0759	12.8823	12.6962	12.4242	11.3643		8.227	8.72118	10.2692	16.4769	7.44304	13.7782
10.4371	7.86728	7.86728	9.21635	7.67977	18.7206		10.8718	9.9681	14.4212	12.1436	10.0402	21.247		10.6356	13.1028	11.5771	12.5853	12.6559	11.498		8.40522	8.81274	10.196	16.4392	7.70197	13.6462
10.5242	7.81953	7.81953	8.83889	7.395	18.0438		10.0847	9.91561	14.4679	11.4624	10.0223	21.8819		9.58713	12.7044	12.4506	12.2611	11.9504	11.3634		8.57449	8.72038	10.8738	16.3491	7.96481	14.2349
10.3473	7.88032	7.88032	9.81408	7.18319	18.2474		10.3742	10.4712	14.774	11.1697	9.8861	22.0682		10.0565	13.1156	11.8729	13.1512	12.4446	11.7292		8.4679	8.61336	10.5431	15.4764	7.90932	14.1317
10.6745	7.97314	7.97314	9.55802	7.11397	18.6437		10.4431	9.55189	14.6486	12.1614	10.47	21.4664		10.0411	13.23	11.6003	13.1902	12.4819	11.3781		8.2609	8.84625	10.9274	15.9893	7.53678	14.1693
10.2738	7.91058	7.91058	9.28611	6.95605	17.532		11.334	9.56223	14.3221	11.4213	10.0381	21.7017		10.2931	12.4392	12.9413	13.5554	12.6885	11.3488		8.66047	8.63992	10.1168	16.22	7.17101	13.985
10.3574	7.51807	7.51807	8.8378	7.27481	18.684		9.80493	9.59611	14.6718	11.7407	10.5065	22.5168		10.0759	12.8974	11.7407	12.962	12.615	11.8693		8.42189	8.92188	11.1655	16.0783	7.73916	14.0195
10.453	7.8414	7.8414	8.67826	7.29711	17.5004		10.164	10.1099	14.2495	10.9354	9.61183	22.5561		10.3814	12.8401	12.7333	13.2311	12.9773	11.9344		8.43332	8.78262	10.5161	15.6607	7.53703	14.1241
10.6914	8.09803	8.09803	9.03988	7.20265	17.1883		10.2558	9.52594	15.0091	10.76	10.1705	22.4572		10.3187	12.6153	11.634	12.5717	12.5831	12.0844		8.74151	8.98533	10.353	15.7418	7.62627	13.3046
10.4637	7.63666	7.63666	9.52316	7.21761	18.0149		11.0313	9.25641	14.0638	11.3198	10.43	21.6645		9.83893	13.1443	12.6167	12.6595	12.9633	11.7767		8.34369	8.5876	9.66221	15.7517	7.43316	11.7044
10.5452	7.88082	7.88082	9.01548	7.11414	17.76		10.9892	9.215	14.6824	10.797	10.2429	22.0678		10.3907	12.8182	12.2697	12.9139	13.4884	11.9397		8.05712	8.73509	10.2024	15.8747	7.42685	11.8123
10.5338	8.76437	8.76437	9.41168	7.05472	19.7993		10.2774	9.49572	14.0982	11.0711	9.74432	21.6737		10.2523	13.4927	11.3682	12.5026	13.0547	11.7309		8.51688	9.08648	10.5202	15.4824	7.50676	13.1239
10.501	8.01234	8.01234	9.35868	7.46419	18.0802		10.4049	10.112	14.6998	10.2469	9.74599	21.7001		10.7891	13.1495	12.0295	12.2643	12.7836	12.0902		8.5743	8.97402	10.2239	15.6781	7.19451	12.925
10.3079	7.62444	7.62444	9.20807	7.2561	18.9309		10.6331	9.98577	14.6492	10.6417	10.0876	22.0351		9.83445	13.5193	12.263	12.4304	12.4119	11.0498		8.62392	8.58053	10.0787	16.1018	7.35518	13.1362
10.5737	7.63865	7.63865	9.81716	7.05931	20.1843		9.64241	10.4962	14.5203	10.1116	9.84399	21.6278		9.50634	13.5006	11.6131	11.493	12.9628	10.9846		8.52768	8.9311	9.7963	15.6935	7.09159	13.4025
10.207	7.36715	7.36715	9.75085	7.22236	19.4202		10.1897	9.68191	14.7954	11.3162	10.3696	21.9295		9.76035	13.5107	11.9842	12.7801	12.5861	10.4875		8.3855	8.64382	9.70259	14.7379	7.21222	13.4882
9.7897	7.60748	7.60748	9.30645	7.02567	19.718		10.5287	9.97966	14.6031	10.9422	9.64455	21.8503		9.39168	13.0574	12.117	12.5683	12.9472	11.3055		8.32633	9.4163	9.81583	14.7527	7.75168	12.5787
10.5581	6.99846	6.99846	8.64796	7.67881	18.7565		10.6098	8.84749	14.0624	11.3016	10.1348	22.0834		10.1909	12.9206	12.1964	12.0586	12.4967	11.0022		8.27842	8.60394	9.65256	14.9237	7.52892	13.1923
9.9847	7.5653	7.5653	9.1344	7.275	18.639		10.1407	9.78093	14.9732	10.2303	10.2797	21.921		10.1414	13.3085	11.6575	13.237	12.8577	12.0373		8.52444	9.17613	10.2278	15.406	7.70626	12.6926
10.1905	7.54038	7.54038	9.29523	7.08811	17.1581		11.0403	9.28743	14.739	11.2856	9.56758	21.3706		9.56569	13.2699	11.7806	12.6825	12.7827	11.4413		8.51443	8.85868	10.0833	15.6347	7.2816	13.6765
10.5096	7.90158	7.90158	8.92323	6.98194	19.4914		10.334	9.78685	14.5133	11.4591	10.0439	22.0394		9.93001	12.9617	12.2859	12.7964	12.6859	11.1946		8.3055	9.26035	10.4992	14.9833	7.41683	13.4409
9.2701	7.92309	7.92309	9.32249	6.97923	19.4838		10.4085	9.6258	14.7511	11.4585	10.2051	19.7489		9.59247	13.374	11.905	13.1789	12.3516	11.0745		8.47436	8.52594	10.2768	15.0928	7.05104	13.1162
8.47044	8.10572	8.10572	9.41544	7.14014	18.948		10.7713	10.0864	14.2263	12.2755	10.99	21.5344		9.72155	13.3307	12.5201	13.1016	12.4147	10.9499		8.70655	9.55221	10.1319	15.0109	7.53125	14.091
8.90929	7.53595	7.53595	8.86708	6.85194	18.7948		9.52725	10.1579	13.9224	11.427	10.4987	20.2257		9.76761	12.8264	12.4544	12.902	12.6701	11.2838		8.74324	8.54937	10.8286	14.7742	7.26385	12.9634
8.62743	7.75	7.75	9.26789	6.98783	17.8385		9.76895	10.1988	14.9247	10.8502	10.3691	20.8266		9.55976	13.0426	12.0567	12.9587	12.5772	11.5311		8.51453	8.28545	10.3847	14.9849	7.46893	13.4449
9.22217	7.30009	7.30009	9.6359	6.9926	19.182		9.55463	9.2835	13.5551	11.3195	10.14	21.2111		9.34686	13.1503	11.9587	12.6584	12.4035	11.4856		8.42901	8.59918	10.6769	15.0556	7.27864	13.6186
9.75265	7.48445	7.48445	9.47792	7.40382	18.7964		9.48875	9.15969	14.2258	11.5839	10.0753	20.9175		9.60869	13.316	12.111	13.3916	13.0739	10.8552		8.39663	8.91009	10.8731	14.3703	7.3235	13.1481
10.1203	7.37214	7.37214	9.5852	7.19231	18.9323		10.9857	9.60047	13.8079	11.7615	10.424	21.7559		9.78205	13.0257	12.0716	12.963	12.9611	11.7745		8.23389	8.70127	10.5765	15.4419	6.87166	12.812
8.92768	7.39139	7.39139	10.2712	7.15186	16.8155		9.67068	9.77213	14.8946	11.461	10.0671	20.3805		9.53315	12.7614	11.3748	14.0126	12.7032	11.9302		8.64452	8.80833	10.178	14.8156	7.3152	11.2323
8.60794	7.8647	7.8647	10.2448	7.11059	18.5709		9.62217	10.4175	13.9158	10.1108	10.279	20.9471		9.92934	12.9622	12.0046	11.9965	12.287	11.5124		8.47718	8.60552	10.1643	14.4056	7.34802	11.7395
8.55236	8.00541	8.00541	9.74412	6.82258	16.9151		10.0154	9.48659	14.6003	11.0827	10.469	20.9484		9.50658	13.1233	11.4823	12.9863	12.4944	11.5342		8.48254	8.78977	10.7591	15.1024	7.0994	10.8606
8.40484	7.52481	7.52481	9.47892	6.73618	17.5602		10.1219	10.1513	14.7135	11.1617	10.3596	21.1073		9.43079	13.1371	11.6311	12.7806	12.8164	12.1609		8.82081	8.41651	10.0662	15.0184	7.02564	10.7642
8.85707	7.83685	7.83685	9.00618	7.11636	19.4943		9.88179	10.1775	14.2659	10.9819	10.1378	21.2482		9.88948	12.6848	12.0512	13.5339	12.0701	11.6279		8.28335	8.60779	10.1084	14.9787	6.80211	10.937
8.62646	7.79625	7.79625	9.73666	6.9056	19.5161		9.33986	9.43695	13.7255	11.2333	10.1478	22.3432		9.66004	12.6963	11.2359	13.0598	12.8905	10.8673		8.36692	9.16469	10.1982	14.901	6.80879	11.1536
8.70517	7.20459	7.20459	9.58053	7.15389	18.2179		9.58334	10.0066	13.8854	10.9558	10.0779	22.9696		9.63999	13.1961	11.5438	12.8757	13.0816	10.8		9.02083	9.05089	10.4156	15.5239	7.51088	14.0712
8.22978	7.74819	7.74819	9.31473	6.88318	16.616		9.49411	9.30889	14.0821	11.0854	10.0027	19.697		9.96834	13.08	11.3819	13.002	12.4291	11.5985		8.83832	8.57944	10.4111	14.6571	7.52987	13.1814
8.57683	7.62082	7.62082	9.54094	7.12019	18.6498		9.21626	10.0829	14.4533	11.0994	10.1479	19.4196		9.69471	13.9891	11.9557	12.9813	12.6774	11.0201		8.50074	9.05319	10.3044	15.1018	7.39182	12.0482
8.54885	7.86866	7.86866	9.38282	7.19191	19.0311		10.4446	9.49874	14.3553	10.6901	9.80454	21.4656		10.2542	12.8845	11.7806	13.0565	13.1787	10.6754		8.34729	8.83205	10.1319	15.0992	7.05591	11.5664
8.31059	8.00592	8.00592	10.612	7.18123	17.6338		10.0446	9.69051	14.139	11.3262	9.92058	21.0363		9.45487	12.9929	11.3275	12.7702	12.2062	11.4854		8.53103	8.67473	10.338	15.2536	7.67024	12.1796
8.55284	7.75503	7.75503	9.53757	7.3369	18.5843		11.2937	9.59479	14.2468	10.6542	10.22	19.2685		10.0991	13.5212	11.3686	13.2333	12.6651	11.2506		8.38761	9.16059	10.1204	15.0619	7.34504	12.2197
8.55479	7.54006	7.54006	10.0083	7.17396	18.5194		10.4076	9.73922	14.7027	11.4728	10.2013	18.8165		9.74462	13.0092	12.5671	13.7841	12.9667	11.8043		8.39667	8.54226	10.4005	15.6169	7.27745	11.1237
9.03244	7.5317	7.5317	9.70446	7.10125	16.9552		10.9372	9.60909	15.6725	11.2788	10.0037	19.0482		10.1208	12.2642	12.5249	13.5068	12.5252	12.4357		8.35616	8.72022	9.91089	15.799	7.06922	12.1254
8.58276	8.17955	8.17955	9.33135	7.26814	16.9678		10.623	9.42463	14.5213	11.2892	9.79309	21.8523		10.1291	13.4238	12.1532	13.2035	12.5506	11.456		8.4088	9.08692	10.5362	15.563	7.40363	12.2621
8.62658	8.15813	8.15813	9.67795	7.3383	17.769		10.8948	9.92044	14.8406	11.5707	10.2244	20.9834		9.84214	12.922	11.5342	13.7224	12.7725	11.9809		8.43173	8.50953	10.2842	14.994	7.56472	11.2873
8.59848	7.93929	7.93929	9.56751	6.75771	16.8176		10.5051	10.0278	13.9621	11.873	10.0347	21.1325		9.82794	12.6239	11.7044	12.7987	12.5071	11.7281		8.33981	9.12225	10.5732	15.1142	6.99223	12.0404
9.15791	7.71101	7.71101	9.25643	7.30812	16.5234		10.6489	9.65959	14.7501	11.6725	10.0931	20.3177		9.69073	13.1744	11.8982	12.9926	12.6263	11.786		8.49538	8.50394	10.6599	14.9561	7.74562	12.2124
8.80158	8.13021	8.13021	10.2002	7.1559	16.0899		11.0844	9.33787	14.6083	11.6053	10.8918	20.061		10.1158	13.4841	11.1385	13.2366	12.6868	12.5271		8.3209	9.01449	10.7214	15.5969	7.78874	11.7022
8.64173	8.06122	8.06122	9.92315	6.99426	16.7716		10.1083	9.3853	14.1978	11.171	10.1356	21.9044		9.91505	12.6601	12.2943	12.8997	12.1446	12.8495		8.73134	9.32855	10.887	15.3206	7.20592	11.8975
8.8511	8.13313	8.13313	10.242	7.29631	17.8292		11.206	9.85244	12.4958	10.736	10.13	17.9742		10.3611	13.1972	10.8807	13.0415	12.0619	11.9367		8.15942	8.78147	10.6771	14.1647	7.36447	11.8501
8.48648	8.67298	8.67298	10.0899	7.1296	18.4203		10.5448	10.2484	12.3676	10.8012	9.71573	18.0452		10.1543	13.506	12.2151	12.509	12.1831	11.7574		7.91501	8.71828	10.6462	15.5515	7.27958	11.7413
8.96269	8.03763	8.03763	8.75012	7.48803	19.2284		10.2106	10.0045	12.7862	11.3504	10.2506	20.7911		10.3945	13.306	11.6539	12.3792	12.2544	12.2856		8.60473	9.18057	10.429	15.0793	7.59904	12.0424
8.25827	7.52527	7.52527	9.67523	7.0046	18.2857		10.2913	9.5036	13.6776	11.4908	9.83877	19.0407		9.81448	13.3646	11.1444	12.9093	12.7723	11.0834		8.4342	9.05801	10.7107	15.1309	7.42389	12.2501
8.8318	8.2443	8.2443	9.47488	7.53306	18.3062		10.6281	10.4146	13.5377	11.6712	10.035	21.2072		10.4552	12.7512	11.8345	12.6568	12.6725	11.5911		8.52393	8.83218	10.289	15.0493	7.14779	11.551
8.93127	8.11312	8.11312	9.21799	6.9205	18.5299		10.2662	10.1776	13.858	11.9104	10.0632	21.5874		9.62423	13.52	12.2455	12.7178	12.116	12.2936		8.68508	8.87719	10.2154	15.128	7.17207	11.8983
8.34878	8.11361	8.11361	9.83565	6.93707	17.5945		10.4764	9.80866	14.2262	11.0265	9.13566	19.9501		9.61815	13.5081	11.804	12.1867	12.4307	11.7324		8.36214	8.93096	10.6115	15.3492	7.19283	11.6634
8.60306	7.79965	7.79965	9.91615	7.3127	16.2107		10.0662	10.1393	13.7851	11.1376	9.50546	18.5762		9.77162	12.9401	12.0167	12.663	12.5468	11.3052		8.47704	8.41585	10.6134	15.1713	7.79857	11.8719
8.78824	7.46275	7.46275	9.10566	7.50707	18.781		9.94285	9.86454	13.1105	11.087	9.56718	19.8068		10.5268	12.9602	12.3233	12.9666	12.2461	10.9938		8.35678	8.73046	10.7103	15.1421	6.89723	12.7341
8.40109	8.17194	8.17194	9.9211	7.67494	19.3032		10.7935	10.7861	13.2221	11.145	9.5795	18.4959		10.0199	12.9688	12.1033	12.8302	12.2895	11.3812		8.41309	8.77412	9.92538	15.0129	7.06089	11.5793
8.57855	7.83836	7.83836	9.63483	7.02513	18.6163		10.6313	9.15079	13.8535	11.9649	10.7592	20.0793		9.78255	12.836	11.8306	13.4548	13.0298	11.6977		8.19584	8.83252	10.5096	14.928	7.39457	11.7405
8.23013	8.48892	8.48892	9.98499	6.97036	18.5742		10.2244	10.0688	14.4952	11.7775	9.71165	18.637		10.0467	12.9848	11.5201	13.2166	12.4241	11.6985		8.5394	8.364	10.477	14.8015	7.23341	12.9122
8.48002	8.99123	8.99123	9.81616	7.13945	19.1463		10.9643	10.3224	13.9733	11.7696	10.0931	19.8261		9.74214	13.3946	12.4452	13.6864	12.8797	10.7671		8.87624	8.66866	10.691	14.9396	7.38217	12.9166
8.83766	8.74792	8.74792	9.60148	7.02106	19.9424		10.9922	10.1212	14.6163	11.399	10.254	22.1981		10.0392	13.6031	11.6295	13.8388	12.6954	11.4944		8.33638	8.51105	10.5474	14.9315	7.10162	13.0844
8.55426	9.34054	9.34054	9.95471	7.21727	18.6828		11.1018	10.4446	14.0072	10.8475	9.98545	21.2542		10.3715	12.4786	11.5533	12.2065	12.1797	11.2559		8.62602	8.36936	10.1376	14.7709	7.16437	14.0945
8.46535	8.98801	8.98801	8.99736	7.03526	20.0488		10.6723	10.095	14.2525	11.5691	9.96812	21.325		10.2309	13.3077	11.6987	12.572	12.5224	11.6671		8.87073	8.79292	11.0105	15.0158	7.12933	13.699
9.45525	8.67513	8.67513	10.1517	7.15671	20.4968		10.9789	10.4437	14.093	11.7317	9.59316	21.0356		9.79745	13.4483	11.3661	12.261	12.6058	11.3917		8.41901	8.63571	10.1276	15.1813	6.94366	12.0756
8.882	8.81122	8.81122	10.5315	7.21003	20.1316		10.5449	10.4606	13.9713	10.9351	10.0015	20.6568		9.71006	13.3872	11.4279	12.6873	12.1431	10.783		8.55917	8.97091	10.2853	14.324	6.90305	12.1066
8.48869	8.25293	8.25293	9.69662	7.20768	19.0873		10.2745	10.2191	14.2394	11.0006	9.9841	20.5154		9.53901	13.5561	12.0049	13.0138	12.2608	9.86962		8.54781	8.84401	10.8608	15.3208	7.22115	12.6145
8.67005	7.91821	7.91821	10.2293	7.04831	19.5747		10.3766	10.0695	14.1196	11.668	9.89288	21.6639		9.76943	13.4249	11.108	12.9407	12.6033	11.3683		8.35437	9.03994	10.0043	15.8565	7.30811	12.8361
8.33289	7.95888	7.95888	9.44947	7.55216	19.198		9.9778	9.73992	14.2253	11.4762	9.54136	21.783		9.72567	13.0568	10.7893	12.9169	12.4162	12.1404		8.67942	9.23151	10.2916	14.7584	6.9899	13.1037
8.87929	8.21454	8.21454	10.3639	7.53677	19.6683		9.31408	9.88368	14.2546	10.656	9.52346	19.6194		9.34139	13.6108	11.7841	12.3477	12.2344	12.2045		8.44823	8.51283	11.0782	15.1875	7.06387	12.8082
8.66119	8.57975	8.57975	10.2136	7.4182	19.5817		8.81207	10.118	14.3328	10.9082	9.66897	20.8661		9.35151	13.3208	11.41	13.0277	12.4356	11.6393		8.57141	8.92211	10.5138	14.2575	7.1094	12.0962
9.16313	8.41925	8.41925	9.25456	7.31766	18.4838		8.94392	9.89696	14.4623	10.2493	9.71482	20.2361		9.07665	12.9596	12.1181	11.9007	12.5091	11.6705		8.46282	8.80156	10.3332	14.9296	7.28067	11.4547
8.54119	7.94672	7.94672	9.87446	7.42819	17.8071		9.00256	9.82402	14.2982	10.9321	10.3249	20.5873		9.9747	13.0933	12.2347	12.3386	12.5419	11.6506		8.33731	8.98083	10.4334	15.0353	7.03964	14.3742
8.83569	7.73689	7.73689	10.6076	7.59095	17.4131		8.75059	10.6963	13.5876	11.4206	10.5832	20.6641		9.89788	13.3567	11.3624	13.2841	12.1306	11.4204		8.59546	8.74374	10.1534	15.1062	7.23747	13.9781
8.5522	8.16958	8.16958	9.56102	6.9081	18.2978		9.19248	9.96858	13.4673	10.8626	10.1352	20.2391		9.63239	13.354	10.5349	12.6932	12.7573	11.4054		8.37268	9.04797	10.5428	14.9785	7.45408	13.8238
8.95398	8.39167	8.39167	10.0983	7.46154	18.703		9.57925	9.3955	13.946	10.622	10.2419	19.4121		9.61676	13.2469	11.1946	13.135	12.6916	10.4684		8.32583	8.42661	10.6862	15.1262	7.23551	13.6566
8.74266	7.9829	7.9829	9.82817	7.1829	19.021		10.1723	9.5748	13.926	11.4684	9.98576	19.5303		9.4528	13.3836	10.7947	12.9833	12.294	11.4399		8.59262	9.03065	10.1445	14.7584	7.42232	13.8823
8.40778	8.13431	8.13431	9.56702	7.20795	19.3045		9.77678	9.58623	14.0639	11.0611	10.2067	20.1732		9.43787	13.5187	11.4213	12.4173	12.3075	11.0004		8.64633	8.44144	10.6853	14.7309	7.55404	13.3945
7.91228	7.8937	7.8937	10.0843	7.1912	19.8759		9.76124	9.74169	14.1558	11.5475	10.1398	20.0062		9.33044	13.5558	10.8301	12.5587	12.2148	11.8598		8.32915	8.94163	10.4141	14.8083	7.31659	13.2546
8.6432	7.71291	7.71291	10.3191	7.62774	19.2232		10.203	10.0111	14.6184	11.2264	10.1881	17.3525		9.71933	13.3356	11.2893	12.8876	12.9209	12.0127		8.97513	8.33337	10.4969	15.2307	7.00993	14.571
8.30695	7.78371	7.78371	10.206	7.28915	18.51		11.5257	9.97966	13.7095	11.3055	10.0517	17.637		9.67003	13.2333	11.8355	12.7724	12.4332	10.888		8.53596	8.78595	10.3369	15.0535	7.04339	13.8475
8.53232	8.14049	8.14049	9.55107	7.42204	18.5448		10.3019	10.8682	14.6297	11.33	10.2946	16.6738		9.73935	13.2018	11.5057	12.4284	12.1803	12.5792		8.63508	8.57969	10.3362	14.563	7.79919	13.6374
8.10354	8.29815	8.29815	9.93336	7.50399	17.2905		11.1279	10.5281	14.1419	11.3264	10.1446	19.1085		10.2031	13.5747	11.2834	13.1575	12.7471	12.4319		8.65765	8.41354	10.6661	14.8945	7.79438	12.5141
8.52556	8.23312	8.23312	9.93826	7.11101	19.6918		11.8375	9.60963	14.1837	11.5603	10.3887	20.5828		9.93583	13.8391	11.7797	12.713	12.9339	11.29		8.65733	8.52455	10.1752	14.4316	7.52203	11.6158
8.42642	7.87138	7.87138	9.84564	7.36719	19.1984		10.2335	9.82022	14.2371	11.3755	9.90409	20.3176		9.88279	13.5432	11.3348	12.4256	12.3912	11.7123		8.39291	8.60638	10.4676	15.0628	7.27565	13.6508
8.58079	7.97948	7.97948	9.72486	7.18524	20.342		10.4044	10.2403	14.0817	12.0655	10.1428	19.5626		10.0313	12.9353	11.509	12.9969	12.7322	11.538		8.60003	8.63855	10.1735	15.5367	7.25158	13.3271
8.97026	8.6537	8.6537	9.34699	7.40956	19.6234		10.2314	9.92667	14.188	11.378	9.80949	19.8919		10.0672	13.4591	11.1515	13.1615	12.2022	12.3515		8.70821	8.79102	10.3701	15.8262	7.25183	12.9659
8.62761	7.97776	7.97776	9.48705	7.46452	21.0592		10.3351	10.0468	13.4783	11.6332	9.88764	18.3911		10.3242	13.8867	10.8615	12.3513	12.364	11.4326		8.43816	8.73079	10.6689	15.0369	7.43921	13.5896
9.00345	7.90774	7.90774	9.43861	7.20505	20.0328		9.70836	10.4175	13.8782	11.6506	9.28956	19.1459		9.80205	13.3787	11.8964	13.1817	12.5914	11.209		8.36077	8.46327	10.9415	15.0686	7.36572	14.3539
8.36766	8.48597	8.48597	9.26491	7.09987	19.6825		9.88881	10.2159	13.8686	11.6365	9.80955	21.1311		9.4907	13.4937	11.6827	13.3164	12.5432	11.5225		8.63793	8.18103	10.4809	14.3207	7.32498	15.5265
8.51847	8.48947	8.48947	9.13766	7.93217	18.9995		9.77082	9.86738	13.6567	11.3351	10.3273	19.9438		9.6109	12.7978	11.782	12.8125	12.4274	11.3266		8.4455	8.27489	10.874	14.8358	7.05769	14.743
8.38509	8.51903	8.51903	9.54961	7.16708	20.3383		11.9445	10.1583	14.7659	11.8933	9.81984	19.8539		10.3678	13.558	12.0534	12.7021	13.0573	13.0979		8.21636	8.77322	10.357	15.0681	7.56559	13.9776
8.42702	8.36499	8.36499	9.47179	7.26518	19.2215		10.7388	9.66633	14.5451	11.7351	9.79338	19.5829		9.89168	12.8778	11.7905	12.7248	12.3877	13.1585		8.60141	8.53724	10.5807	14.5089	7.23824	13.2414
8.30939	8.15326	8.15326	9.13995	7.56112	19.9877		10.0757	10.2316	13.9957	10.8717	9.79692	19.1239		9.60703	13.3073	12.6298	13.1397	12.7046	13.2501		8.68407	8.58704	10.3997	14.9858	7.43438	13.1123
8.80339	8.26854	8.26854	8.91846	7.71995	20.0431		10.0644	10.0496	13.9356	12.2019	9.93281	19.6311		9.36861	13.8405	12.1792	13.0519	13.017	14.3321		8.05949	9.01103	10.0893	14.9767	7.1875	14.3011
8.30348	8.03095	8.03095	9.61817	7.62633	20.8368		9.88139	10.3898	14.1016	12.088	9.31842	21.5335		9.7052	13.335	11.7024	12.9022	13.4023	13.8611		8.33181	8.77287	10.6517	15.4075	7.14844	14.2113
8.42256	8.03663	8.03663	9.62628	8.03123	20.4315		10.7704	10.5009	13.7167	11.862	9.32311	22.3476		9.95189	13.7397	11.6474	12.8515	13.6098	12.6872		8.62973	8.38076	10.1808	15.4724	7.64849	14.8808
8.57453	8.38299	8.38299	9.52251	7.34984	19.7917		10.7023	10.2572	14.4732	12.0601	9.84362	22.42		9.60097	13.0702	11.9427	12.2747	13.2618	12.6311		8.77677	8.86885	10.4233	14.8222	7.02211	14.0741
8.26184	8.06592	8.06592	9.36934	7.28482	20.0237		10.4508	10.1383	14.5048	11.8871	10.2907	22.4939		9.70156	13.2395	11.9369	13.2373	12.9539	12.0849		8.26509	8.43152	10.4041	15.0676	7.54192	14.304
8.52809	8.03324	8.03324	10.0359	7.85002	19.6836		10.574	10.3191	14.5412	11.9326	10.5747	22.7062		9.70167	13.4905	11.5144	13.1044	13.0458	12.2556		8.16062	8.60129	10.4424	14.7504	7.52928	15.2613
8.15245	8.17922	8.17922	10.022	7.51746	19.5949		10.7467	9.99298	14.6833	11.6826	10.3472	20.0325		9.79282	13.6439	12.1714	12.8383	12.6483	12.0641		8.05249	8.62328	10.9758	15.4452	7.11841	15.211
8.33812	8.47997	8.47997	10.174	7.78469	17.8153		10.8531	10.2274	14.2011	11.9976	10.5344	20.9525		9.26085	13.0218	12.052	13.0511	12.4268	11.728		8.61068	8.86485	10.3529	15.7624	6.96564	13.3598
8.68679	7.96764	7.96764	10.4306	7.37274	17.8483		10.7837	10.0083	13.9295	11.2905	10.1279	21.3765		9.91759	12.9486	11.2392	12.2674	12.7663	11.7062		8.33492	8.57665	10.1172	15.188	7.3753	13.94
8.64147	8.68435	8.68435	10.7768	7.68933	16.8069		10.8982	10.0718	13.5553	12.047	9.97118	19.309		9.24686	12.9122	11.9432	12.834	12.1883	11.2388		8.43568	8.8211	10.6411	15.0616	7.64383	14.1947
8.7527	8.31174	8.31174	10.0366	7.85428	19.0308		9.37722	10.5414	13.754	11.7659	10.3673	19.5814		9.35053	13.5282	11.7398	12.1771	12.6264	11.7246		8.41048	8.08561	10.3207	15.5775	7.22783	14.3264
8.50561	8.51388	8.51388	9.81781	7.88334	18.6767		10.0695	10.4262	13.5445	12.3857	9.44037	18.6453		9.55006	13.4567	12.0247	12.4935	11.9316	11.7525		8.37984	8.65722	10.3469	15.646	7.18548	13.631
8.99491	7.99972	7.99972	10.272	7.43269	18.2912		9.04342	11.0855	15.0091	11.6528	9.92248	19.5122		10.1807	13.4257	11.4644	12.6915	12.71	11.2324		8.4761	8.32889	10.3643	15.2998	7.48862	13.6027
8.77023	8.30199	8.30199	9.7219	8.04289	18.027		10.6922	10.0847	14.495	11.2737	10.1132	19.3056		9.98552	13.1648	11.416	12.477	13.2579	11.3359		8.47791	8.30099	10.3853	15.8741	6.84328	14.4428
8.60919	8.25847	8.25847	9.91853	7.81205	19.3705		9.34941	9.975	13.8801	11.6683	9.5058	16.9458		9.78921	13.2123	11.792	12.6315	12.1796	11.1259		8.15577	8.43393	10.57	15.1272	7.08599	15.2027
8.50886	8.36066	8.36066	9.17217	7.59219	17.8963		10.6147	10.6494	14.5196	11.8776	9.69678	16.7133		10.1357	12.717	11.7342	11.9929	12.8006	11.9411		8.30648	8.32641	10.2384	14.8751	7.43038	13.0667
9.03125	8.06114	8.06114	9.27684	7.32756	19.8128		10.1924	10.2791	14.3748	11.2961	9.9548	16.7615		10.0005	13.3712	11.8007	12.5548	12.9286	11.63		8.65555	8.53446	10.0606	14.6003	8.33575	13.4585
8.52108	7.73001	7.73001	9.16691	8.01102	19.2003		10.5992	9.94425	13.5806	11.1066	9.85288	18.4745		10.64	12.9396	12.6692	12.527	12.8128	12.675		8.63567	8.83749	10.5754	14.8094	7.93213	12.8293
8.5037	8.51227	8.51227	9.686	7.41178	19.7542		10.3314	10.1849	14.6357	11.6473	10.0082	16.3269		11.3522	13.1921	12.2394	12.5082	12.8495	12.2995		8.14087	8.60887	10.033	15.5842	7.78416	13.2298
8.49974	8.31245	8.31245	9.94249	7.21926	20.6311		10.6951	11.0571	15.1961	12.2232	9.8453	16.7766		10.4932	13.2035	12.0197	11.4524	12.4473	12.0939		8.43249	8.50184	10.4543	14.7853	7.61038	13.2412
8.4016	8.13498	8.13498	10.0612	7.24225	18.85		10.2252	10.0825	14.3804	11.895	10.0326	16.272		10.0462	13.1421	11.8383	12.1166	12.526	12.2954		8.4198	8.44338	10.6381	15.3841	7.82806	13.0893
8.50899	9.011	9.011	9.03454	7.93204	20.2358		8.88156	10.451	14.0264	11.2997	10.1458	16.2586		10.1895	13.2418	12.2119	12.3683	12.808	12.0868		8.44049	8.77108	10.2664	15.6217	7.91238	14.3375
8.18432	8.96959	8.96959	9.06557	7.49579	19.0214		10.2798	10.3156	13.8589	12.1151	9.87447	19.1308		11.1858	13.4851	12.147	12.8109	12.4692	12.2335		8.44295	8.23977	10.8264	15.0166	7.54198	14.8232
8.25481	8.14019	8.14019	9.27788	7.74924	19.2731		9.79862	10.5172	14.2264	11.49	10.3639	18.5041		10.7141	13.4076	12.2131	13.0742	12.8112	11.9366		8.37132	8.05043	10.0996	15.3207	7.75044	14.1077
8.05667	8.02224	8.02224	8.9594	7.63771	19.1283		9.9192	10.5049	14.6539	11.4706	9.76767	16.7067		10.3525	13.1725	12.5375	13.2807	12.4688	12.001		8.44573	9.07893	10.0801	15.8232	7.12251	15.0054
8.7267	7.8199	7.8199	9.80615	7.5291	19.4244		10.4494	10.3545	14.9824	11.7935	10.0138	18.4737		10.6866	13.5186	11.9808	11.7821	12.961	12.2959		8.3278	8.67459	10.5982	14.6749	7.7406	15.0994
8.48812	8.08377	8.08377	9.64173	7.53189	19.3267		11.2297	10.6148	15.1502	11.6352	9.6298	18.7484		10.3141	12.8522	11.8746	12.809	12.3119	11.8319		8.10671	8.77718	10.3042	15.3306	7.93704	14.9177
8.58056	8.82974	8.82974	8.97064	7.81538	19.3138		10.4298	10.0265	14.5349	11.6911	9.25872	17.5809		9.64385	13.2858	11.828	12.9392	12.6156	12.6921		8.35024	8.76587	10.3819	14.8359	7.54322	15.2174
8.67732	8.77802	8.77802	9.17488	7.51634	19.4779		10.4872	9.86632	15.1356	11.488	10.1528	18.3274		9.35199	13.5446	11.8357	12.5456	12.1657	12.6747		8.44038	8.51216	10.1947	15.1155	7.5258	14.1572
8.43256	8.5983	8.5983	9.7215	7.70042	19.417		10.1008	9.51643	14.2773	11.6941	9.59402	19.8193		9.93229	13.0464	12.8298	13.0369	12.1883	11.8127		8.48289	8.57113	10.9967	15.1864	7.6884	15.8348
8.34524	8.19855	8.19855	9.94909	7.38916	20.4852		9.74591	10.0379	14.4719	11.5568	10.3774	16.5948		10.2178	13.2973	12.8195	12.61	11.3352	12.2583		8.70054	8.6976	10.4815	14.9191	7.17052	16.757
8.54444	7.95667	7.95667	9.73567	7.84962	20.2447		8.99835	9.61422	12.6615	11.2899	10.0284	18.0114		9.47946	13.6459	11.9461	12.9931	12.3864	12.1559		8.13814	9.01967	10.3346	14.7557	7.68192	18.3015
8.4281	7.77424	7.77424	9.69414	6.92023	17.8206		10.4375	10.3598	13.5022	11.5728	10.4914	15.239		11.4189	13.1371	12.4334	13.3134	11.8965	11.4272		8.57539	8.84122	10.4804	15.3954	7.85799	17.9808
8.44084	7.51346	7.51346	10.2128	7.20134	16.217		10.3339	9.91163	13.6341	11.5411	9.976	15.2826		11.3927	13.114	12.7334	13.4449	11.108	12.4994		8.42458	8.59538	10.6541	15.3793	7.83716	15.1343
8.50494	8.10136	8.10136	9.65862	7.62562	17.7826		10.2013	9.42375	13.9538	11.8826	10.1266	15.5432		10.8111	13.8495	12.3655	13.3477	12.2141	11.415		8.51699	8.68427	10.5334	15.3537	7.64584	14.7097
9.09209	7.8984	7.8984	9.35522	7.79064	19.3755		10.2557	9.78352	13.3338	11.9609	10.3845	15.9105		11.3645	13.6366	12.392	12.3614	12.3892	11.9513		8.21089	8.84904	10.3616	14.8806	7.81157	14.7599
8.3637	7.7235	7.7235	9.25766	7.62548	18.5531		8.97269	9.99984	12.7755	11.4543	9.55811	16.2808		10.8592	13.2859	12.6811	13.1471	12.2051	12.1603		8.62006	9.04367	10.2901	15.332	7.46784	15.9163
8.79815	8.03678	8.03678	8.91943	7.26026	19.2753		8.24814	10.2544	14.4143	12.4007	10.0842	12.7729		10.9598	12.8716	12.3899	13.4226	11.7272	11.3392		8.83661	8.70851	10.9605	15.1929	7.42414	15.668
8.67641	7.98574	7.98574	9.9058	7.35183	18.1164		8.23511	9.36347	14.125	12.3801	9.95735	12.5064		10.6116	13.6961	12.4076	13.3538	12.2979	12.1417		8.64959	8.88748	10.1167	15.4928	7.47857	14.7063
8.55248	8.03447	8.03447	9.3122	7.169	17.7344		8.43865	9.80604	13.2758	11.7006	10.1316	15.0341		11.648	13.5726	12.2735	13.3193	12.2252	12.3058		8.39325	8.43861	10.2027	15.0811	7.73166	16.1376
8.53702	7.88309	7.88309	9.37195	7.29932	17.7702		9.46766	9.93826	14.1622	11.5032	9.76062	12.8228		13.3773	13.8415	12.5483	13.3367	11.8798	11.0992		8.32724	8.57887	10.1517	14.9858	7.2866	16.1564
8.28881	7.83475	7.83475	9.50736	7.75276	18.3333		8.50746	10.2564	13.0732	11.6314	10.0343	12.5166		13.7173	13.782	12.2004	12.7808	11.9094	11.5658		8.51285	8.43114	10.3112	15.2334	7.90615	15.8717
8.75056	8.15207	8.15207	9.9633	7.47951	18.9067		9.43531	9.94399	14.2977	11.2464	9.73428	11.0805		12.9919	13.8174	11.9259	12.6383	11.6448	12.1142		8.29104	9.15154	10.3783	14.5662	7.37728	16.3097
8.59621	8.00192	8.00192	9.92307	7.13187	17.2881		8.55988	9.79847	13.3257	11.743	10.0029	11.2795		11.9602	13.4862	12.7509	12.4998	12.078	11.3743		8.75155	8.78723	10.6127	15.4397	7.09391	17.0375
8.37251	8.05013	8.05013	9.8431	7.3672	17.7037		8.58414	9.84792	13.5085	12.1013	10.0908	10.2408		11.6207	13.1952	11.8389	12.4628	12.1511	11.5612		8.379	9.00714	10.8113	15.0031	7.59395	15.6582
8.3287	7.673	7.673	10.127	7.9369	17.9872		8.97549	9.79124	13.6413	11.4446	9.0861	11.3676		10.5377	13.5798	12.5917	12.5116	11.4579	11.8783		8.29875	8.61177	10.2067	14.4093	7.8662	15.9446
8.30434	7.52569	7.52569	9.07787	7.39742	18.3214		8.24003	9.91872	13.4968	11.5361	8.74772	13.6176		10.2515	13.6971	11.9673	12.5915	12.3253	11.5425		8.47187	8.81805	10.1564	14.4275	7.08633	15.1471
8.87426	7.98661	7.98661	9.02597	7.72504	18.1551		8.30046	10.0547	13.475	11.5431	9.27997	9.75249		11.089	13.7408	12.0704	12.8064	12.3902	11.2175		8.44207	8.25032	10.6838	14.2565	7.51815	15.8202
8.12714	7.61929	7.61929	8.76881	7.43977	17.3352		8.94537	9.92197	12.3039	11.7697	9.21496	10.4651		10.7362	13.6543	12.0996	12.6262	11.9948	12.2047		8.31862	8.44897	10.8493	14.6843	7.46395	16.1531
8.18123	8.08402	8.08402	8.61063	7.44245	18.6192		8.81803	10.405	13.8503	11.1645	9.02867	10.156		10.3734	13.0731	12.1715	13.1552	12.0623	10.9614		8.35317	8.54184	10.1982	15.1421	7.48874	15.1321
8.4518	8.20664	8.20664	8.95311	7.77013	17.3708		8.78573	9.63388	11.8725	11.8344	9.36164	9.6432		9.58556	13.3592	12.0817	12.3722	11.7702	12.2561		8.27901	8.88374	10.0106	15.1024	7.39505	14.4031
8.61429	7.44318	7.44318	8.94649	7.58787	16.1183		9.02222	10.7082	11.7861	11.57	9.44444	10.3173		11.0104	13.3145	12.1075	13.1242	12.7031	12.1661		8.64785	8.556	10.3351	14.8674	7.69756	15.5282
8.57003	7.94214	7.94214	9.5629	7.8239	17.665		8.68057	9.87963	10.6823	11.3872	9.4317	10.1705		10.7174	13.184	12.0224	12.8	12.0275	12.4999		8.25684	8.95702	10.3735	15.3248	7.47807	15.5022
8.50912	8.18938	8.18938	9.24843	7.9277	18.7138		8.55938	9.64402	12.3561	11.6366	9.5678	9.51175		11.1121	13.5401	12.158	12.7406	11.9318	13.3461		8.41721	8.32642	10.4362	14.8104	7.45704	15.3409
8.55736	8.1031	8.1031	9.26193	7.40565	18.387		9.58587	10.0333	13.8208	11.7817	9.18154	10.3903		12.3719	13.5142	11.6169	13.0123	12.0697	12.0666		7.89721	8.68157	10.1927	14.489	7.31067	15.5116
8.18136	8.39816	8.39816	9.25754	7.30296	18.4107		8.92127	10.515	13.7047	12.3248	9.26339	9.42876		10.6284	12.6389	11.7678	12.8084	12.2891	12.7819		8.16815	8.19126	9.99343	15.3514	7.1432	15.0931
9.0031	8.49872	8.49872	10.3136	7.40724	18.3611		8.50441	9.66678	12.6682	11.7964	9.54802	10.3267		10.6758	13.5581	11.6922	13.1582	12.0381	12.0171		8.23643	8.97185	9.67457	15.1087	7.88529	14.3556
8.30688	8.30714	8.30714	10.0057	7.19226	19.5434		9.00314	10.1415	12.9728	12.0231	9.25093	10.4655		10.4591	13.755	11.2936	13.1325	12.6336	12.4385		8.33554	8.86364	9.94339	15.2788	7.62299	14.0667
8.71794	8.79513	8.79513	9.91295	7.35265	20.5911		8.23971	9.17581	12.9488	11.6486	9.31115	11.2948		9.93181	13.4389	11.972	12.4022	11.747	12.1455		8.38887	8.51635	10.1721	15.5401	7.50678	14.5376
8.29784	8.07947	8.07947	9.79139	7.44328	17.7908		8.52767	9.49799	13.5862	11.4793	8.7959	10.2118		10.0187	13.8689	12.4692	12.6542	12.6353	11.8003		8.62565	8.70453	10.0468	15.7724	7.0692	15.3434
7.63859	7.85826	7.85826	9.90852	7.74609	18.3369		9.68051	9.7308	13.978	11.4194	9.93472	10.3709		10.4261	13.5087	11.8314	12.9105	12.3834	11.8314		8.76017	8.38705	10.0251	15.2931	7.25673	15.1222
8.30916	7.92371	7.92371	9.11029	7.63259	17.6518		8.3352	10.1002	14.6129	11.6386	9.53711	9.80858		9.81072	13.911	11.887	12.9908	11.5144	12.2989		8.43718	8.54617	10.2372	15.4837	7.63763	14.7676
8.46742	7.99527	7.99527	9.2012	7.21092	18.2606		9.56002	9.66813	14.5217	11.3671	8.97631	10.2072		9.89824	13.2435	12.0868	12.7495	12.0633	13.0574		9.00206	8.38814	10.3302	14.9995	7.8056	15.5969
8.73321	7.97339	7.97339	9.1236	7.22846	17.976		8.57065	10.0238	14.7035	11.6282	9.64684	9.9168		10.1465	13.5853	11.8327	11.9315	11.7984	12.5075		8.60168	8.4671	10.5748	14.87	7.43671	15.9557
9.17904	7.92403	7.92403	9.1482	7.49451	18.0304		9.72893	11.2021	14.4981	11.8041	9.70071	9.62332		10.2318	13.8001	12.6285	12.2783	11.4957	13.1537		8.20362	8.51531	10.3237	15.2185	7.63973	15.8804
8.72155	7.75014	7.75014	8.92073	6.97428	18.3745		9.65822	10.3551	14.3949	11.8097	8.87	10.2954		9.16721	13.6672	12.0121	12.122	11.945	13.2114		8.47439	8.73134	10.091	15.1728	7.42231	15.4765
8.60443	8.05561	8.05561	8.90458	7.23018	18.5703		8.92006	10.5979	15.0969	11.415	9.16804	10.0719		9.88303	13.7057	12.6045	12.2973	11.7408	11.8337		8.33065	8.65625	10.2905	15.076	7.39893	15.5084
8.59124	8.17649	8.17649	9.00149	7.45159	17.2087		8.64662	9.54543	13.9689	11.3032	9.1826	10.5628		9.52131	14.4013	11.3357	11.8836	12.1441	12.8453		8.26301	8.46865	9.97977	14.8708	7.46455	15.75
8.4887	8.333	8.333	9.28919	7.36627	18.145		9.65479	9.70668	13.4545	11.9798	8.88389	10.2581		9.66802	14.2603	11.8287	11.854	12.0184	12.5294		8.37049	8.6758	10.1565	14.8921	7.2375	14.8643
8.6984	7.76691	7.76691	8.9672	7.39193	18.4972		8.43001	10.8737	13.7096	12.0809	9.03615	11.9184		9.20595	13.4005	12.4807	11.8445	11.6933	13.014		8.51825	8.5866	10.4341	15.4081	7.40068	15.6136
8.27436	7.9687	7.9687	8.50465	6.92998	19.0104		8.78354	9.94007	13.6211	12.5472	9.21457	11.7989		9.64509	13.8148	11.9445	12.7577	11.7133	12.3757		8.55571	8.97707	10.4661	14.7579	7.33996	15.6894
8.39002	8.23396	8.23396	9.67357	7.30932	18.0365		9.0439	9.53236	12.9801	11.5193	9.09793	12.782		10.5439	14.1487	12.4572	12.3937	11.4831	13.6028		8.63951	8.78925	10.3039	15.2108	7.5232	15.3296
8.06704	7.62948	7.62948	8.8888	7.26858	18.3393		9.3325	9.64307	13.6419	11.5211	8.94889	11.6787		11.6344	13.5581	12.174	13.0192	11.3005	12.9414		8.68921	8.66989	9.81478	15.2025	7.40052	15.3285
8.11846	7.77662	7.77662	9.1366	7.66492	18.0538		10.8911	9.63049	14.0629	11.1853	8.40679	10.7998		10.6875	14.2967	11.2137	13.1757	11.9116	11.6716		8.65682	8.32688	9.91982	14.592	7.45642	14.1235
8.68555	7.10244	7.10244	8.97483	7.75541	18.4603		9.2315	9.30695	13.6633	11.8984	9.10636	10.4425		9.16395	13.9961	12.4931	12.8604	11.6463	11.7469		8.70361	8.77736	9.85793	14.6967	8.00108	14.8417
8.4894	7.72349	7.72349	9.25701	7.64792	16.4329		8.37285	8.86421	14.1047	11.5467	9.19905	11.2457		10.1066	14.0925	12.6503	13.1317	11.8021	12.2297		8.64757	8.66352	10.0516	15.3472	7.48008	15.4996
8.53427	8.10986	8.10986	9.77775	7.45497	18.1889		8.89747	10.4936	13.932	11.4659	9.01479	10.1472		10.5694	13.7863	12.1009	13.3311	11.7812	12.2017		8.72705	8.37126	10.0761	15.1095	7.90458	15.9343
8.04138	8.52158	8.52158	10.0064	7.35382	18.3961		9.45155	10.6515	13.4194	11.2467	9.16833	10.9185		10.6802	14.1484	12.284	12.7388	12.0657	11.0469		8.58241	8.61306	9.90201	14.8683	7.84927	15.3858
7.871	7.81847	7.81847	9.42277	7.49824	17.588		10.0998	10.0219	13.2333	11.5192	8.70281	10.2521		10.5519	14.0554	12.1725	12.8488	11.7535	12.0199		8.59728	8.58372	10.049	15.0079	8.25328	15.1073
8.15492	7.95755	7.95755	9.79609	7.34886	18.7616		9.51801	10.6267	13.0102	11.6453	9.48875	9.98649		9.75601	13.6067	12.3471	12.2006	11.9819	11.5203		8.53299	8.55418	10.1465	15.131	7.38202	15.8514
8.64565	7.51832	7.51832	9.68346	6.87059	18.2623		10.0126	9.55149	13.1372	11.5654	9.34974	10.4909		9.76414	13.5973	12.4659	11.8274	12.4499	11.3044		8.29137	8.36606	10.4154	15.6087	7.62534	15.8238
8.95104	7.19583	7.19583	9.64316	7.31616	17.416		9.2733	9.43785	13.8238	11.7836	9.13576	9.96028		10.0233	14.0591	12.0438	12.2854	11.6167	11.844		8.46507	8.59577	10.514	15.2317	8.47966	16.3238
8.50969	7.77698	7.77698	9.11406	7.20173	17.9755		8.9257	9.81976	13.0458	11.2597	8.76339	10.5704		10.2972	13.5435	12.4832	12.4173	12.1695	11.9115		8.53387	8.35821	10.1975	14.5679	7.89242	15.7623
8.9218	7.9791	7.9791	9.94362	7.5566	17.7883		9.56082	9.86719	13.1281	10.9591	9.35442	10.0774		10.1719	13.6448	12.3722	12.432	11.9903	11.4988		8.56059	8.796	9.77043	15.3868	8.15252	15.0498
8.38741	7.86996	7.86996	9.67192	7.48439	18.1383		9.32385	9.79726	13.2415	11.6244	9.11694	10.5975		10.3733	13.4357	11.9619	11.7789	12.2978	11.7307		8.40431	8.11029	10.2943	15.1724	8.44504	15.6678
8.42101	7.99351	7.99351	10.4979	7.58222	18.2064		8.92906	9.53198	12.6901	11.0514	9.26661	10.4158		11.761	13.4944	12.8855	13.2011	12.1491	11.5569		8.72462	8.4088	10.2745	14.6459	8.28929	15.8308
7.96194	7.50961	7.50961	9.09805	7.1758	19.1832		9.25562	9.87578	12.9275	10.7686	9.43179	9.96579		11.0935	13.7948	12.3037	12.0932	11.6613	11.2536		8.26484	8.50339	10.5654	15.3562	8.04039	16.2149
8.34636	7.69172	7.69172	9.37951	7.18953	19.8759		8.32935	9.51139	13.1734	11.4096	9.06621	10.3518		12.1263	13.5166	12.1716	12.3752	12.0106	11.5727		8.13418	8.70755	10.2766	15.6711	8.14101	16.7549
8.22919	7.69822	7.69822	9.72488	7.35302	19.5183		8.13787	9.67029	13.0918	11.1351	9.21736	9.91554		11.6884	13.4353	11.7094	12.3204	12.4034	11.5683		8.1967	8.29618	10.4248	15.5138	8.0355	14.032
8.23068	7.88762	7.88762	9.38824	7.24636	19.7541		9.18401	9.62333	13.5321	11.2119	9.14298	11.0261		11.3625	14.3101	11.763	12.4328	11.6285	11.6126		8.21993	8.54786	10.0108	14.3967	7.81191	15.408
8.46131	7.84839	7.84839	9.77862	7.38713	19.1366		9.09688	9.69374	13.4653	10.5938	9.14397	9.80017		11.3473	13.7504	11.3642	12.2325	11.216	11.081		8.64307	8.47595	10.6754	14.9921	8.11957	15.9845
8.61646	7.36028	7.36028	9.51005	7.45306	19.7929		10.6235	9.64026	13.563	11.3884	9.3533	10.7757		12.2126	14.0456	12.0469	11.3107	11.7344	11.5386		8.90112	8.58032	9.9977	15.3565	7.86713	15.4427
8.58388	7.44482	7.44482	9.51068	6.71733	18.2		10.1174	9.59367	13.228	11.3191	9.38887	9.71044		11.5457	13.8542	11.8806	11.9371	12.1108	11.7092		8.53225	8.30035	10.6074	15.8394	8.12606	15.9094
8.17005	7.73466	7.73466	9.30428	7.41127	18.8357		11.0393	10.5311	13.5563	11.2102	9.94633	12.0034		11.4139	13.3685	11.7337	13.0452	11.891	12.9025		8.70736	8.36367	10.0241	15.1983	8.05748	15.3976
7.99887	7.63345	7.63345	9.3595	7.38802	19.6383		10.2984	10.1403	13.4146	11.565	9.01201	12.8939		11.9907	13.1207	12.0496	13.7463	11.9874	11.4312		8.50488	8.33152	10.129	15.6674	7.5713	15.5482
8.35868	7.626	7.626	9.25623	7.09798	18.7054		11.0306	9.62816	13.3051	11.3931	8.92868	12.8845		11.5922	13.527	11.8752	13.1465	11.8396	11.3451		8.53273	8.67711	10.3009	15.0778	7.37097	15.6034
8.4788	7.76219	7.76219	9.54462	7.28427	18.9801		9.84591	9.71025	13.0077	10.905	9.417	10.0201		11.7291	13.947	12.0297	12.3721	12.2111	11.6579		8.37505	8.54619	10.1426	15.4755	7.73257	15.0027
8.62766	7.55784	7.55784	9.55861	7.5046	19.0171		9.46504	9.70564	13.1816	11.2686	8.98538	10.9022		11.7762	13.5226	12.0687	12.1365	11.1635	11.872		8.59407	8.64987	10.4573	14.4174	7.45054	15.5562
8.94451	7.92598	7.92598	9.29977	7.47301	18.9895		10.4723	10.0637	13.4518	11.3551	9.28365	12.009		11.0234	14.3218	12.2303	11.7763	11.647	11.7166		8.56517	8.14771	10.1149	15.0006	8.11225	15.2829
8.54423	7.5481	7.5481	9.50431	7.15645	18.4304		9.35699	9.89548	13.5381	11.2379	8.90068	13.4698		10.7277	13.8754	12.0967	12.0284	12.0842	11.4132		8.5474	8.25321	10.0881	15.5806	7.81978	15.7137
8.41209	7.9999	7.9999	9.49184	7.23479	19.8802		9.54958	9.83629	13.9395	11.3695	8.81088	12.2211		10.1886	14.0442	11.7167	11.2701	11.493	12.5627		8.43629	8.6517	10.1061	15.1852	8.05547	14.9128
8.83689	8.36977	8.36977	9.76871	7.45862	19.4127		9.64435	10.2593	13.9319	11.1188	9.15603	13.1924		9.25125	13.8796	12.0519	11.0645	11.5316	11.6618		8.54662	8.53789	10.8781	14.9026	8.11232	15.8447
8.30137	8.47157	8.47157	9.60169	7.62828	19.2158		9.59542	10.0214	14.4788	11.4289	8.6373	14.179		9.21508	13.8263	11.9525	11.1003	11.6716	11.9448		8.65807	8.81973	10.6901	14.888	8.36652	14.8752
8.71366	7.96817	7.96817	9.77378	7.68346	19.2271		9.31174	9.66875	14.5648	11.7775	9.59634	11.8245		9.34635	13.6876	11.4499	11.6798	11.9683	11.8801		8.64706	8.83345	10.7412	14.9336	7.54137	15.649
8.9016	8.49017	8.49017	9.29576	7.61256	19.0072		9.4668	9.91297	14.522	11.2172	8.90407	11.6434		9.66429	13.3552	11.709	12.0298	11.7812	11.7933		8.3003	8.69416	10.7714	15.5445	7.72715	15.4506
8.94332	8.31022	8.31022	9.47327	7.24667	18.8097		10.0491	9.84241	14.4511	11.7005	9.20741	11.5323		9.6403	13.264	11.675	12.0713	11.3321	11.6421		8.29196	8.53132	10.9629	15.1095	8.02051	15.1885
8.63827	7.6773	7.6773	9.23703	7.07842	19.8737		9.93804	9.89227	14.8949	11.5665	9.80584	11.7027		9.7791	14.6782	11.9623	11.9699	11.6898	11.6342		8.67905	8.06669	10.9049	15.4934	7.73548	14.5779
8.55611	7.92052	7.92052	8.82813	6.98635	18.8213		9.42348	9.79743	14.4499	11.7552	9.37019	10.3704		9.60497	13.8907	11.942	11.9599	11.2704	11.0794		8.35891	8.62605	10.6222	15.6291	8.10623	16.2377
8.73124	8.533	8.533	9.64279	7.11388	18.1062		9.82173	9.40684	13.9734	11.3888	8.72075	10.5594		9.02737	13.7322	12.2837	11.8724	11.6638	12.2475		8.81202	8.60459	11.1271	15.0354	8.09712	15.9849
8.82546	8.83316	8.83316	9.17123	7.37532	18.289		9.06259	9.89528	14.2486	11.7156	8.61686	12.1597		9.14439	13.9437	12.2273	11.8571	12.0581	12.7106		8.41754	8.50309	10.4407	14.6702	7.48194	15.646
9.16982	7.60443	7.60443	9.58096	7.38744	18.1779		10.1906	9.77403	14.5535	12.3047	9.34811	12.6308		9.72531	14.065	12.0971	12.723	11.5327	12.5729		8.61548	8.79246	10.612	15.6564	7.22675	15.2428
8.59816	8.35659	8.35659	9.28834	7.70667	18.2157		9.61739	9.62119	14.4683	11.656	9.21339	10.7487		9.44992	13.8631	11.7868	12.0989	11.8796	11.9981		8.44975	8.36891	10.8956	14.9479	7.44529	15.6755
9.29387	8.0005	8.0005	9.11349	7.21572	18.7614		9.71673	10.0066	14.159	12.2918	9.33307	10.7716		9.27426	13.6909	12.1818	11.8414	12.1145	11.7663		8.49395	8.82289	11.0627	14.9301	7.67627	15.5436
8.62263	8.17191	8.17191	10.4762	7.33116	17.7869		10.5245	10.1266	14.818	11.3829	9.54287	11.1356		8.94835	13.5479	12.5424	13.6678	12.1367	11.3975		8.46886	8.62733	11.3397	14.9045	7.23569	15.8064
8.7261	8.01475	8.01475	9.55281	7.4865	17.5633		10.1606	10.7667	14.6256	11.5123	9.15927	10.9415		9.14032	13.9732	12.655	12.4253	11.8492	11.9492		8.41616	8.25254	10.6305	15.0991	7.80755	15.802
8.98241	8.89164	8.89164	9.33307	7.47999	17.9454		10.0677	10.062	14.8364	11.7445	9.56082	10.5938		11.6217	14.1441	11.8764	11.9087	11.7102	11.9128		8.67673	8.51219	10.8479	15.4139	7.19771	15.2672
9.01202	8.72957	8.72957	9.85582	7.40298	17.592		10.4956	9.61332	14.2328	11.8654	9.38913	11.8046		10.6489	13.9228	12.4379	12.7553	11.968	12.8774		8.34406	8.53544	10.6812	14.8165	7.59348	16.0529
8.90311	8.68804	8.68804	9.7662	7.1845	17.3926		10.8626	9.8634	14.2365	12.0139	9.29208	11.6702		9.33179	14.1204	12.3045	12.5113	11.3447	11.529		8.38852	8.96588	11.2291	14.8631	8.3892	15.9631
9.18616	8.53147	8.53147	9.88425	7.25793	17.4119		10.5813	10.1191	14.3918	12.1695	9.05954	12.5295		9.98925	14.0471	11.9068	12.4671	11.6246	11.7687		8.44271	8.33735	11.1748	15.4539	7.52873	15.1919
8.84216	8.5712	8.5712	9.89938	7.31501	17.3487		10.9972	9.54932	14.8025	11.5884	9.66988	11.8247		11.7117	13.9498	12.7915	12.3514	11.6834	11.037		8.80603	8.6643	10.7179	14.5107	7.07563	17.0999
8.53055	8.46421	8.46421	9.22331	7.60498	17.6927		10.2842	9.98007	14.2392	11.7045	9.41554	12.4789		9.88021	14.0941	12.843	12.9633	11.7702	11.6663		8.43634	8.67534	10.6972	14.9903	7.79743	14.791
8.76498	8.21109	8.21109	9.4551	7.46578	17.9568		10.9051	9.57737	14.7518	11.5536	9.31151	13.3008		9.44612	14.1457	11.9233	12.7717	11.391	12.6141		8.57902	8.42364	10.5041	15.3309	7.6157	16.5576
8.84078	9.26302	9.26302	9.87855	7.87316	17.7545		10.6542	10.0325	15.1163	12.2894	9.44543	12.7839		10.4516	13.8826	13.2041	12.5807	12.0103	11.9866		9.03118	8.78388	10.7468	14.3831	7.6358	17.1465
9.04079	8.72698	8.72698	9.17865	7.5699	17.5575		10.6231	9.57546	14.8174	11.6977	9.33377	12.0836		9.99749	14.0214	11.682	13.0477	11.8903	12.4377		8.4257	8.33163	11.0605	15.5282	8.01666	15.2909
8.95818	8.29353	8.29353	10.1477	7.85385	17.6395		10.1839	9.55564	14.5506	12	9.23631	12.6974		9.8391	14.033	12.695	12.0252	11.2948	13.1349		8.6283	8.66493	11.238	14.6148	7.81144	16.7771
8.87163	8.13883	8.13883	9.17519	7.42145	17.9327		10.2324	9.75416	14.3746	12.1041	9.09358	12.536		9.79204	14.1203	12.427	11.8542	11.7908	11.852		8.52451	8.64536	11.0123	15.2201	7.8775	14.014
8.95222	8.19937	8.19937	9.88293	7.25813	17.0711		9.94425	9.38201	14.742	11.7896	8.84985	13.2694		10.2692	14.1983	12.6993	11.7746	11.4682	13.1803		8.24089	8.72789	10.8989	15.1647	7.49337	12.885
8.62006	8.33643	8.33643	9.37926	7.04152	18.0821		9.88836	9.87464	14.3544	11.6822	8.74991	12.5266		12.2555	13.5174	12.1576	12.4487	11.5443	13.5527		8.57075	8.58849	10.7049	14.573	7.37043	12.7761
8.8335	9.12535	9.12535	9.66747	7.01228	18.6412		10.0115	10.0204	14.695	11.8077	8.95573	11.8134		11.6804	14.0365	12.6522	11.7023	11.9874	12.4635		8.2156	8.74564	10.5805	14.8996	7.46948	14.8171
8.76924	8.51549	8.51549	9.37318	7.02864	17.6155		9.7746	9.44349	14.4162	11.6044	8.84421	12.7217		12.3935	13.5977	12.1772	11.7316	11.7284	12.7102		8.47636	8.64649	10.0791	14.5662	7.91687	13.8775
8.69915	8.72015	8.72015	9.28906	7.34106	17.992		9.16628	9.74661	14.9411	11.2663	8.91316	11.9504		15.113	14.5378	11.7397	12.2165	12.277	13.0238		8.48836	8.46598	11.088	14.5712	8.20861	12.8673
9.01074	8.63762	8.63762	9.5879	7.03537	18.6188		9.08534	9.70804	14.0704	11.8897	8.87852	11.9476		15.7421	14.6772	12.1186	11.7662	11.9961	13.1851		8.63881	8.51856	10.6414	14.7146	7.75165	12.238
8.62069	8.35717	8.35717	9.37664	7.3667	18.4981		9.76632	10.0701	14.8217	11.748	8.89288	13.0822		10.5035	14.187	12.2492	12.2574	11.9792	12.2983		8.81601	8.77047	10.5239	15.0523	7.43253	11.8895
8.76083	8.16893	8.16893	9.19242	7.50365	19.6406		9.78989	9.94278	14.9384	11.9553	8.86833	17.6033		12.2031	14.0959	12.113	11.1863	12.1636	12.2811		8.91999	8.90298	10.5535	14.6493	8.05341	11.9344
9.13574	8.29172	8.29172	9.94548	7.22339	18.2727		8.28994	10.4069	14.7219	11.5997	9.69954	16.4959		13.1166	13.8404	11.8634	11.4617	12.0388	12.1241		8.47149	8.72336	10.0434	15.2488	7.87779	12.0022
9.29723	8.43873	8.43873	9.38747	7.36387	17.955		10.1592	10.0704	15.1237	11.6369	9.06506	16.6153		11.8977	13.9595	11.2491	11.4699	12.4021	11.6015		8.35159	8.54693	10.4125	15.3574	7.54024	12.9359
8.67185	8.31694	8.31694	9.84288	6.9504	18.3946		9.2659	9.16551	14.4669	11.1407	9.0784	16.1888		11.162	13.7854	12.3623	12.5285	11.8728	11.561		8.21845	8.82957	10.5331	14.8758	7.76115	12.612
8.6198	8.73067	8.73067	9.44483	7.59872	18.5085		9.98566	9.88126	14.6408	11.7877	9.06886	16.4301		12.0463	14.0139	11.8471	11.702	11.9047	11.2629		8.76036	8.99302	10.1208	14.9993	7.99022	14.2056
8.99855	8.56616	8.56616	9.61551	6.97002	18.4556		8.49669	9.82999	15.0908	11.9144	9.47334	16.9399		12.0929	13.6563	12.3465	11.7068	11.9097	12.3372		8.58213	8.43391	10.275	15.0074	8.00386	13.6459
8.82144	8.20094	8.20094	9.47853	7.01411	18.369		8.5736	9.97806	14.3703	11.6873	8.87304	18.1884		11.5808	14.4104	12.0912	11.781	12.1407	11.5573		8.44509	8.63956	10.3263	14.6112	7.60425	14.4371
8.94859	7.79124	7.79124	9.82042	7.62879	18.4321		8.08276	9.7494	14.176	10.9263	9.0116	15.7459		11.3399	14.0923	12.1088	11.856	11.9	11.4867		8.32399	8.52715	10.2424	14.6085	7.65964	14.4602
8.727	8.05477	8.05477	9.78761	7.0832	18.3034		8.21066	9.25874	14.9024	10.9365	9.24781	14.8691		10.4636	13.63	12.4279	11.5057	11.6383	12.1902		8.53169	8.46738	10.4872	14.8473	8.06832	13.53
8.53718	8.00783	8.00783	10.0103	7.73002	18.0332		8.17344	9.973	14.8324	11.0373	9.37899	15.2196		11.6159	13.9614	12.4888	12.0362	12.4454	11.2679		8.66026	8.84528	10.1854	15.5393	8.06833	13.6531
9.18444	8.04149	8.04149	9.58233	7.18521	18.7462		8.42219	10.4252	14.7334	11.3619	9.72212	12.9691		11.3811	14.9927	12.7784	12.4611	12.2922	11.3005		8.46986	8.30736	10.418	15.3439	7.79757	13.9255
8.30905	7.9665	7.9665	9.26691	7.10708	17.502		7.93154	9.2535	13.9966	11.5983	9.85987	15.2998		12.6403	14.2921	12.9996	12.7537	11.6692	11.6451		8.76088	9.15546	10.5657	15.0228	7.86431	14.9847
9.29801	8.39621	8.39621	8.88334	6.91135	18.6606		8.17517	10.3266	14.2758	11.8633	9.34255	14.5118		12.2199	13.7643	12.3424	11.0235	12.2465	12.1567		8.52506	9.28905	10.2035	15.8403	7.47576	15.3042
8.91684	8.32492	8.32492	9.00015	7.34549	17.2105		8.07667	10.0694	15.047	11.7585	10.0143	12.6383		12.3763	13.9512	12.6192	11.7196	11.6741	11.1245		8.43884	8.38395	10.4987	15.1801	7.93905	15.8738
8.49991	8.12915	8.12915	9.00861	7.6431	17.4456		7.70004	10.3817	14.7568	12.1228	8.70181	13.0198		11.227	13.497	13.1002	12.3406	11.9205	11.4181		8.62584	8.48672	10.5176	15.8418	7.47286	14.4117
8.92709	8.42969	8.42969	9.51805	7.82115	18.1046		8.24811	10.2059	14.5137	11.8232	9.30662	12.9594		11.1278	14.2143	12.9195	11.4757	12.2125	11.0007		8.39212	8.07555	10.9702	15.465	7.87104	14.8725
8.65881	8.01286	8.01286	9.96162	7.30033	18.515		7.76148	9.93242	14.7243	11.7389	9.30548	13.5667		12.1438	13.7889	12.893	11.4331	12.3971	11.2045		8.70146	8.75683	10.5249	15.5691	7.99673	14.5719
8.4063	8.23459	8.23459	10.366	7.60499	18.7597		8.49397	10.1011	14.5022	12.1284	8.89951	13.0606		11.3226	13.702	12.0315	11.6479	12.1661	11.3645		8.588	8.56711	10.6233	15.9801	7.60339	14.6585
9.00472	7.98887	7.98887	9.61388	8.19895	18.081		8.1925	10.0276	14.8021	11.9191	9.18831	12.7388		12.9613	13.8927	12.8807	11.7642	12.0534	11.3322		8.79913	8.62314	10.7307	15.1461	7.86328	14.5319
8.94332	8.1913	8.1913	9.08337	7.25384	18.0061		7.87465	9.3733	14.7155	11.7094	9.84668	12.3165		11.5904	13.9519	12.5494	11.6909	12.0003	11.5591		8.47982	8.93903	10.843	15.0522	7.77264	17.0339
9.14062	7.87721	7.87721	9.44958	7.05936	18.1624		8.53189	9.82268	14.1416	11.7617	9.99056	13.0238		11.4606	14.5986	12.8122	12.0253	11.8269	11.9436		8.57788	8.30347	10.8821	15.1639	7.61526	16.5433
[truncated: 1,004 more rows]

## Sheet: Fig6b
TMH1					TMH2					helix alpha					TMH1-TMH2
State1-WT	State4-WT	State4-4pY_ADP	State4-4YE		State1-WT	State4-WT	State4-4pY_ADP	State4-4YE		State1-WT	State4-WT	State4-4pY_ADP	State4-4YE		State1-WT	State4-WT	State4-4pY_ADP	State4-4YE
26.029	23.993	22.7514	26.1319		36.3935	29.866	33.516	35.8876		78.7357	78.5479	81.3754	84.2831		30.3465	30.2779	30.3736	30.2089
24.4798	23.8052	23.2652	25.1446		38.4629	32.153	33.8204	36.1354		80.3108	77.4551	81.823	81.8314		31.9201	30.5846	28.3938	32.2469
24.0898	21.984	22.3237	24.8233		34.8365	31.088	31.1455	35.9478		81.9316	80.9879	83.1869	88.2423		30.1475	35.7213	33.3948	32.561
23.075	17.8022	19.7631	24.768		37.5448	24.5352	28.4795	34.0872		77.9273	88.1388	89.4362	87.1176		32.5362	33.3765	29.6464	30.9918
20.1092	21.2019	15.6093	23.397		32.3375	26.9255	30.091	34.8848		83.5965	89.9682	87.1786	83.9487		31.7554	32.7609	30.8173	26.4232
18.4081	21.1605	19.149	22.2679		31.0339	24.5031	30.5664	37.4901		81.9017	86.3301	89.3014	89.7223		30.6672	32.08	32.069	28.0087
19.9894	19.7694	17.9886	22.5845		32.3605	24.3659	28.2559	35.8332		83.3585	85.0788	88.1044	86.7528		29.9108	34.4868	34.366	28.8042
19.0661	18.1761	15.9365	19.481		31.387	26.6983	31.3796	36.8172		83.7474	83.4248	88.6667	88.7155		29.4268	32.6319	31.8917	28.7283
16.1723	16.8153	13.1833	22.6884		32.5626	28.2191	29.2257	36.4705		89.7855	80.8537	89.4691	87.5412		28.2758	29.5597	32.6975	30.7931
16.7217	19.0069	19.0929	23.7514		28.4743	25.6608	28.5952	39.8142		86.1521	79.3998	83.4017	83.6436		32.9297	30.6367	32.8517	33.7513
15.5901	18.1091	18.7203	25.5024		27.7303	25.0496	27.9747	36.4757		89.7408	81.8491	88.9807	86.9643		31.6363	28.8302	29.4654	30.825
16.44	17.7114	19.4016	24.2162		30.9076	26.9524	26.4434	32.3764		89.1039	85.2439	88.8252	84.7155		29.7249	32.6147	30.6928	28.229
17.2274	21.8021	14.6986	23.316		28.783	23.956	29.4154	33.8833		86.7445	87.464	87.3497	81.5467		30.5183	29.8422	32.1104	26.9814
16.3281	19.0339	13.5814	27.5819		30.6149	19.9675	30.5865	40.6049		89.5555	81.0036	88.5402	86.2391		30.5555	27.8039	29.6108	25.765
17.6042	21.4317	10.3608	23.9101		30.895	23.507	30.0481	37.4576		87.7167	83.5255	88.2912	83.9981		28.8998	29.4405	33.331	26.2382
15.3291	17.8555	8.84734	22.6233		30.3325	25.2071	32.1318	36.9548		86.2411	85.2544	81.7078	78.3749		30.135	27.6053	30.5494	28.2849
14.4135	21.7514	8.5443	25.9212		26.2611	27.0444	30.4589	37.6779		84.9415	83.3588	85.4732	75.0719		29.8164	30.1867	35.4397	26.6332
12.8456	20.31	9.51131	18.5613		29.3041	24.5073	31.535	35.152		88.4226	84.4712	87.6926	70.9207		29.4432	30.2679	34.1831	26.9386
16.0335	13.5091	8.6347	17.6627		29.5842	25.4445	30.5138	33.896		89.8104	87.492	86.9015	71.0002		26.8079	33.3983	31.6448	25.0258
19.499	15.5867	8.39344	20.1449		32.1705	26.3885	30.9806	37.9268		85.2521	89.5718	89.2788	77.9372		29.114	32.2233	35.419	28.3649
19.8972	15.8488	6.47135	22.1732		34.094	28.3722	28.8568	36.9604		76.7851	85.4844	88.4812	72.9768		28.298	30.9433	29.4986	26.4248
20.6515	15.3567	8.69605	24.7274		29.9712	26.5727	26.4185	39.502		87.5076	77.6213	89.2394	74.5367		27.1445	32.4102	29.9537	24.303
16.2707	14.7413	9.52065	26.1322		29.2727	28.0852	31.7364	39.1173		87.1783	87.4228	88.3008	83.8602		27.5772	30.0291	32.233	22.3713
19.6713	11.7153	9.92569	27.5864		31.1	25.9111	33.0699	40.2364		88.8851	84.82	83.1639	77.7448		30.3575	32.1052	33.5699	26.2106
19.2507	13.271	6.74903	27.654		29.1796	27.1523	30.6234	40.2789		88.4091	82.1611	84.9243	78.5561		32.1065	32.0552	32.219	25.9018
20.787	16.5063	10.3455	28.4343		27.483	25.4382	25.7409	40.1555		84.9241	84.3089	89.659	72.5055		29.4609	35.4895	33.3545	22.2748
20.2265	14.3781	6.08821	25.5339		28.2329	30.7909	25.9472	38.9196		89.5514	86.1678	81.9214	76.7721		28.5141	34.1811	31.1634	23.7229
21.2845	15.7205	8.45363	20.2977		28.2803	29.3282	28.1096	37.8378		86.5701	85.2388	88.579	81.6278		29.3691	36.7883	29.5256	27.2849
20.0343	16.247	8.22793	23.2895		30.3898	31.8994	26.1734	36.4767		84.5597	87.3531	84.9064	83.4853		29.756	33.1891	32.8884	27.4001
21.7206	15.9411	6.37052	22.4786		30.0419	30.6516	26.3052	35.4488		84.9883	88.6146	77.756	82.3692		28.5228	32.9485	32.6388	25.8501
19.7807	17.4343	5.64528	18.679		27.1816	28.6706	24.8879	34.9412		89.9944	84.5548	75.5418	86.1558		30.2775	32.4298	35.3764	25.3413
15.3762	17.7349	7.74488	20.1965		24.886	28.0206	28.7214	37.6274		87.1399	84.6504	80.3381	78.0823		28.8518	32.6319	32.7669	27.5596
15.2598	17.1536	7.95255	21.787		21.425	32.2085	26.0676	38.222		88.93	84.7795	87.4608	85.6146		28.3012	36.031	31.0145	26.0676
15.5892	15.0776	8.81071	21.5329		23.7169	27.6655	27.6001	36.2436		89.0381	87.8737	81.7251	75.4669		26.4359	36.4554	29.1117	25.0184
17.0938	18.0136	8.37176	22.732		27.6186	29.0669	26.6984	38.7442		88.5258	83.1408	78.7125	85.5754		27.8092	36.8941	31.309	28.0896
18.3946	13.8502	7.43528	23.029		25.2762	31.4426	25.7008	41.7145		88.7431	78.6755	76.6181	84.2041		27.9579	38.7277	28.9443	27.2023
16.123	12.4973	6.84887	22.2917		26.9336	30.6145	24.4541	43.459		88.8097	82.5206	73.0591	85.2287		28.8361	37.023	27.8262	28.0497
18.8374	15.0045	0.778245	21.6358		27.8658	32.7847	25.3798	40.0232		89.2147	83.4447	76.9436	86.2976		29.0713	32.289	26.7059	26.2062
17.5208	17.1399	3.73116	20.315		27.0353	32.1584	27.7669	42.2233		89.6669	83.458	74.9852	89.7074		26.5307	35.458	33.2142	27.8301
15.6403	13.3127	4.42311	20.7353		24.4867	32.2895	25.1302	42.3127		89.4724	75.458	73.7668	83.5193		28.7703	36.6176	29.7396	29.0047
19.0769	11.7961	6.037	18.8321		25.4385	29.293	25.4723	39.3504		89.8219	80.5612	69.4676	86.1611		27.2984	35.3133	30.0339	25.0343
16.6181	18.3219	7.30444	18.7531		29.4448	26.9143	26.5994	42.458		85.418	84.1139	78.8607	85.0203		27.9291	34.0706	35.511	28.5035
16.3369	15.4514	3.75981	16.0563		25.8611	30.5645	25.4536	39.8522		86.4775	79.6823	76.3909	85.3073		29.9305	33.9941	33.824	27.7471
13.3196	12.2414	7.40655	18.1977		23.6309	31.0097	25.2592	41.9671		89.3406	84.4795	86.3872	83.7566		26.1672	38.094	32.4263	29.1383
18.2146	17.4501	6.59468	21.0874		23.5538	30.9275	25.223	42.368		89.0377	76.6513	79.3265	83.7816		28.3382	37.2211	33.8089	30.4503
18.9705	17.2208	3.55868	17.0596		26.3751	29.1888	25.1837	39.4343		89.0261	81.0859	83.9461	86.6567		27.3013	32.6771	33.0501	30.8972
17.4008	19.7966	2.52629	19.2218		29.1035	30.1418	24.5196	40.8207		88.6787	74.9236	71.6661	85.7208		26.5853	32.6638	35.5433	29.8056
18.4512	16.0465	4.35633	19.7157		30.6267	29.876	25.986	40.3329		84.2693	79.3541	76.8222	87.6213		28.4186	34.2174	33.2811	30.2489
17.7472	19.8436	6.96238	20.0052		26.6839	30.3022	24.8702	42.2415		88.5317	72.7924	71.9284	86.9407		28.0062	34.2417	34.001	32.4889
18.7282	16.5937	7.05772	21.0315		27.6316	30.5534	25.5412	42.2827		88.813	72.4421	71.2808	89.7159		27.045	34.2184	33.1014	30.7538
17.4327	14.2235	8.6507	21.8087		25.0891	30.4762	25.3307	42.5108		87.9162	75.2014	78.5939	88.8244		27.6736	34.3221	31.1534	29.208
18.2373	13.8708	4.87522	19.8537		28.6733	28.1444	24.4967	40.186		89.8612	80.4042	75.5163	86.2096		30.0661	30.242	31.9219	30.2861
16.0465	16.2688	9.55914	19.9545		23.1009	28.8962	25.3919	40.7155		89.8869	80.716	74.527	88.9169		25.1164	33.5887	30.5369	27.231
19.1431	17.4542	11.0108	18.4838		25.187	29.8701	28.1059	41.5609		86.3173	80.2432	74.2988	89.4888		28.358	32.1993	28.6054	30.4077
17.7874	13.6637	8.73776	13.6678		27.0808	25.8137	24.3231	36.1741		89.9564	87.1329	73.2594	85.4815		27.9044	31.4779	27.4878	32.9582
17.0931	14.0306	7.00381	14.663		28.3065	27.5573	20.8348	37.8763		86.9659	83.7544	68.1322	87.2718		30.5502	32.7245	30.1808	31.1954
16.4532	12.881	8.57767	16.5741		27.6599	25.7679	21.6392	37.4974		87.8809	87.8242	72.5975	87.9866		27.921	31.5837	27.0018	30.7997
13.1836	18.4432	8.16713	15.8364		26.5579	27.9453	21.143	39.0593		86.1653	82.1814	75.8942	83.113		27.1507	34.7144	32.5672	31.7754
15.0158	15.217	4.5611	15.4576		25.8693	29.3009	20.8989	37.8327		88.4248	88.0905	71.8724	84.896		26.4817	33.8051	30.8234	30.943
15.6389	15.4755	7.61662	15.2405		28.042	28.7489	25.1978	37.5421		89.5389	84.5664	74.8887	88.4826		24.746	34.8935	32.1674	29.8447
15.4019	15.2187	5.10793	15.3651		29.7508	30.7175	23.8264	35.6694		89.2942	89.9857	72.3822	86.994		28.9022	32.2659	32.4812	30.3983
14.4668	14.3292	5.76586	18.8114		24.5492	30.488	22.5448	38.5078		88.4476	81.718	66.4165	89.5636		27.7258	28.5979	30.7344	31.0918
16.6942	15.3163	9.25724	19.915		28.7092	29.5277	24.4402	38.6557		86.8639	86.0175	74.0529	84.522		29.1495	32.3638	33.6796	27.0009
19.4089	11.323	2.05222	20.1272		28.9104	30.1123	27.3026	37.9121		87.8209	87.9678	69.114	86.9352		29.2468	28.4315	31.1643	28.2948
20.4223	17.6211	5.34203	21.5063		27.027	31.7166	24.8079	38.7678		86.5568	82.1679	75.4065	85.211		26.2032	28.4177	33.7324	29.7059
16.634	15.27	4.48989	18.6794		25.939	29.595	22.7652	37.6521		85.293	88.3317	70.4098	78.5637		29.0846	27.9641	31.8429	31.975
17.0456	17.7373	4.56629	20.2721		27.1688	30.0081	24.7813	36.7929		88.2006	83.2058	70.9503	87.2373		28.6814	29.802	33.6274	31.7761
15.7997	21.1492	8.96186	16.5761		28.4484	31.3145	19.9204	35.1643		87.8066	89.1007	73.4585	87.8747		25.5878	31.7773	31.9188	30.8161
17.596	21.0226	6.52188	17.22		26.7353	30.0247	16.93	36.1501		89.1359	82.0194	67.6627	87.8098		29.0317	31.1486	31.3301	34.0365
15.6161	22.318	5.37252	16.0502		31.1217	25.9906	17.9156	34.9625		84.8577	82.6335	65.4362	84.1764		27.7521	28.5782	34.5739	34.1931
17.2543	17.2776	10.3654	16.6339		27.5059	26.4413	18.6241	36.2288		88.3397	80.6264	63.5857	87.4217		25.2907	31.3015	30.0363	30.4891
17.2118	21.0579	7.30386	17.7447		32.0737	27.4097	20.1821	36.6259		89.0002	80.6778	74.585	84.1907		28.1418	30.0203	30.3126	30.01
13.1902	20.1916	12.0648	17.4213		32.9266	28.3495	20.1008	38.0443		89.3841	81.3645	71.3352	88.1623		27.8296	32.9588	33.0535	31.6738
12.0615	18.9921	6.31934	13.9199		26.1013	29.8047	22.6432	35.1868		90.1151	90.2347	73.2451	85.0999		28.5102	31.5576	33.3102	32.5018
18.7198	20.0271	7.32508	15.5356		28.9829	28.9561	20.6143	34.0307		88.6815	88.4703	76.6826	87.601		28.8753	32.9581	33.5346	32.347
13.5725	14.0904	8.54998	14.746		29.9246	31.9912	20.6768	37.2368		83.0283	83.9455	63.9619	89.0107		28.7361	36.5493	29.5324	32.6759
15.4862	12.9655	10.5289	16.7969		30.7529	31.8923	23.2887	38.2959		87.4189	83.1031	74.3428	89.2144		31.4675	35.3525	30.4839	32.5944
17.739	13.3517	5.89512	20.1792		30.1828	32.7266	25.0464	38.4322		83.2832	85.3306	81.7959	87.3671		27.5034	31.772	29.8091	33.8766
17.9659	13.1399	7.2128	19.1516		27.8994	32.9753	21.2811	37.9315		83.6675	77.5579	74.5714	87.9494		28.1995	33.5038	28.8186	30.5271
14.9548	11.2941	8.49621	15.3857		29.909	32.8796	22.0501	33.6025		84.6095	85.1461	80.3457	87.5947		27.8161	32.7944	30.1998	33.0103
13.8444	11.8508	7.75332	15.901		30.337	31.2671	25.4689	31.0878		88.23	86.9975	72.1066	86.3898		25.5313	33.8864	30.9714	30.924
14.5844	11.1401	6.47465	16.4496		28.6981	32.0981	25.8417	30.8239		87.9362	86.52	67.7621	89.1718		28.3924	34.0527	30.4908	32.2215
10.6464	10.0379	6.08129	16.1474		27.8199	30.4742	28.2304	29.8033		88.2063	86.7068	67.5894	87.079		25.1333	32.835	30.7946	34.802
8.79288	13.0824	11.0738	17.7884		26.482	31.4219	27.8009	29.7594		88.2555	87.0478	69.7756	84.3519		23.7714	34.0436	29.8046	31.9825
16.9238	13.4362	9.53025	16.7045		28.1908	33.7958	27.5836	30.4398		85.4957	83.4543	73.1567	88.3743		23.7438	33.3247	32.2721	34.9312
[truncated: 1,419 more rows]

## Sheet: Fig6d
State1-WT				State4-4pY				State4-4pY_ADP				State4-4YE
[truncated: 503 more rows]

## Sheet: SI 8a
State1-1YE	State2-2YE	State3-3YE	State4-4YE
[truncated: 3,003 more rows]

[truncated: 4 more sheets: SI 9a, SI 9b, SI 10a, SI 10b]
